# Supplementary material for: Metabolomic and transcriptomic signatures of prenatal excessive methionine support nature rather than nurture in schizophrenia pathogenesis
Source: Commun Biol. 2020 Jul 30;3:409. doi: 10.1038/s42003-020-01124-8 (PMC7393105; doi:10.1038/s42003-020-01124-8)
Supplement: Supplementary file 3 — Supplementary Data 1 [file 42003_2020_1124_MOESM3_ESM.xlsx]

## Sheet: Newborn gene differen expressio
Gene Symbol	Description	Fold Change	P-val	FDR P-val
Kcnma1	potassium large conductance calcium-activated channel, subfamily M, alpha member 1	6.63	2.36e-11	8.14e-07
Gm23474; Rian	predicted gene, 23474 [Source:MGI Symbol;Acc:MGI:5453251]; RNA imprinted and accumulated in nucleus [Source:MGI Symbol;Acc:MGI:1922995]	3.94	0.0001	0.1065
Snord38a; Rps8	small nucleolar RNA, C/D box 38A; ribosomal protein S8	2.17	0.0106	0.3984
Serpina3n	serine (or cysteine) peptidase inhibitor, clade A, member 3N	1.83	0.0002	0.1171
Mir540	microRNA 540	1.79	0.0049	0.3406
Akr1e1	aldo-keto reductase family 1, member E1	1.75	0.0004	0.1476
Sdf2l1	stromal cell-derived factor 2-like 1	1.73	1.09e-05	0.0377
Rpa3	replication protein A3	1.68	0.0155	0.4392
Mir669j	microRNA 669j	1.65	0.0005	0.1603
Mir487b	microRNA 487b	1.61	0.0158	0.4403
Sesn2	sestrin 2	1.61	0.0002	0.1171
Pcsk2os1	proprotein convertase subtilisin/kexin type 2, opposite strand 1	1.6	0.0002	0.1088
Gfap	glial fibrillary acidic protein	1.57	0.0002	0.1114
Gpr17	G protein-coupled receptor 17	1.55	0.0007	0.1865
Mir690	microRNA 690	1.54	0.022	0.4665
Trbj2-7; Tcrb-J; Trbv13-2; Trbv29	T cell receptor beta joining 2-7; T cell receptor beta, joining region; T cell receptor beta, variable 13-2; T cell receptor beta, variable 29	1.54	0.0044	0.3327
Ighm; Ighj1; Igh-VJ558; Ighg3; Igh-V7183	immunoglobulin heavy constant mu; immunoglobulin heavy joining 1; immunoglobulin heavy chain (J558 family); Immunoglobulin heavy constant gamma 3; immunoglobulin heavy chain (V7183 family)	1.53	0.0085	0.3808
Nfya	nuclear transcription factor-Y alpha	1.53	6.69e-05	0.0887
Noxred1	NADP+ dependent oxidoreductase domain containing 1	1.53	6.01e-06	0.023
CK137956	cDNA sequence CK137956	1.51	0.0019	0.2663
Mir300	microRNA 300	1.49	0.0178	0.4493
Banp	BTG3 associated nuclear protein	1.48	8.51e-07	0.0059
Chrm2	cholinergic receptor, muscarinic 2, cardiac	1.48	0.0057	0.3501
Hspa5	heat shock protein 5	1.48	9.2e-08	0.0009
Mir188	microRNA 188	1.48	0.0001	0.1082
Mir380	microRNA 380	1.48	0.0017	0.2643
Olfr1487	olfactory receptor 1487	1.48	0.0173	0.448
Apol7e	apolipoprotein L 7e	1.47	0.0037	0.3203
Mir466c-2; Gm25285; Mir466c-1	microRNA 466c-2; predicted gene, 25285; microRNA 466c-1	1.46	0.0226	0.4678
Mir466c-2; Gm25285; Mir466c-1	microRNA 466c-2; predicted gene, 25285; microRNA 466c-1	1.46	0.0226	0.4678
Mir466c-2; Gm25285; Mir466c-1	microRNA 466c-2; predicted gene, 25285; microRNA 466c-1	1.46	0.0226	0.4678
Polr3h	polymerase (RNA) III (DNA directed) polypeptide H	1.46	3.08e-06	0.0152
Hpca	hippocalcin	1.45	0.0093	0.3849
Mir337	microRNA 337	1.45	0.0031	0.3032
Mir669n	microRNA 669n	1.45	0.005	0.3432
Pla2g4b; Gm28042	phospholipase A2, group IVB (cytosolic); predicted gene, 28042	1.45	0.0002	0.1171
Reep4	receptor accessory protein 4	1.45	0.0066	0.3664
Mir466e; Mir466b-8	microRNA 466e; microRNA 466b-8	1.44	0.0234	0.4689
Mir466e; Mir466b-8	microRNA 466e; microRNA 466b-8	1.44	0.0234	0.4689
Prnd; Prn	prion protein dublet; prion protein gene complex	1.44	0.002	0.2689
Tra2a	transformer 2 alpha homolog (Drosophila)	1.44	5.08e-05	0.0876
Cyp2d22	cytochrome P450, family 2, subfamily d, polypeptide 22	1.43	0.0008	0.1931
Slc25a37	solute carrier family 25, member 37	1.43	0.0113	0.4061
LOC102639184	uncharacterized protein C12orf73 homolog	1.42	0.0335	0.5074
Olfr62	olfactory receptor 62	1.42	0.0001	0.1088
Rxfp1	relaxin/insulin-like family peptide receptor 1	1.42	0.0003	0.1476
Slc7a3	solute carrier family 7 (cationic amino acid transporter, y+ system), member 3	1.42	0.0004	0.1476
Vmn1r27	vomeronasal 1 receptor 27	1.42	0.0027	0.2894
Zbtb40	zinc finger and BTB domain containing 40	1.42	0.0003	0.1331
Abca8a	ATP-binding cassette, sub-family A (ABC1), member 8a	1.41	0.0018	0.2663
Mir466b-3	microRNA 466b-3	1.41	0.0061	0.3563
Mir669k	microRNA 669k	1.41	0.0058	0.3507
Ppnr	per-pentamer repeat gene	1.41	0.0045	0.3327
Slco4c1	solute carrier organic anion transporter family, member 4C1	1.41	0.0037	0.3203
Trpv2	transient receptor potential cation channel, subfamily V, member 2	1.41	0.0005	0.1607
Creb3l1	cAMP responsive element binding protein 3-like 1	1.4	0.0251	0.4745
DQ267102	snoRNA DQ267102	1.4	0.0012	0.2361
Fdps	farnesyl diphosphate synthetase	1.39	0.0007	0.1784
Fgf11	fibroblast growth factor 11	1.39	0.0084	0.3801
Fv1	Friend virus susceptibility 1	1.39	0.0088	0.3849
Idi1	isopentenyl-diphosphate delta isomerase	1.39	0.0009	0.2059
Pdia4; Mir704	protein disulfide isomerase associated 4; microRNA 704	1.39	0.0001	0.1088
Zcchc7	zinc finger, CCHC domain containing 7	1.39	0.0005	0.1603
Hsp90b1	heat shock protein 90, beta (Grp94), member 1	1.38	1.9e-05	0.0475
Map3k5	mitogen-activated protein kinase kinase kinase 5	1.38	0.0105	0.3969
Mir466b-4; Mir466b-5; Mir466b-6; Mir466b-7; Mir466b-1	microRNA 466b-4; microRNA 466b-5; microRNA 466b-6; microRNA 466b-7; microRNA 466b-1	1.38	0.0091	0.3849
Mir466b-4; Mir466b-5; Mir466b-6; Mir466b-7; Mir466b-1	microRNA 466b-4; microRNA 466b-5; microRNA 466b-6; microRNA 466b-7; microRNA 466b-1	1.38	0.0091	0.3849
Mir466b-4; Mir466b-5; Mir466b-6; Mir466b-7; Mir466b-1	microRNA 466b-4; microRNA 466b-5; microRNA 466b-6; microRNA 466b-7; microRNA 466b-1	1.38	0.0091	0.3849
Mir466b-4; Mir466b-5; Mir466b-6; Mir466b-7; Mir466b-1	microRNA 466b-4; microRNA 466b-5; microRNA 466b-6; microRNA 466b-7; microRNA 466b-1	1.38	0.0091	0.3849
Mir466b-5; Mir466b-7; Mir466b-1	microRNA 466b-5; microRNA 466b-7; microRNA 466b-1	1.38	0.0091	0.3849
Mir466b-5; Mir466b-7; Mir466b-1	microRNA 466b-5; microRNA 466b-7; microRNA 466b-1	1.38	0.0091	0.3849
Mvd	mevalonate (diphospho) decarboxylase	1.38	0.0013	0.2479
Uba6	ubiquitin-like modifier activating enzyme 6	1.38	0.0001	0.1065
Cln3	ceroid lipofuscinosis, neuronal 3, juvenile (Batten, Spielmeyer-Vogt disease)	1.37	0.0167	0.4462
LOC105242423	uncharacterized LOC105242423	1.37	0.0115	0.4075
En1	engrailed 1	1.36	0.0095	0.3849
Fam163a	family with sequence similarity 163, member A	1.36	0.0002	0.1088
Igkv2-112	immunoglobulin kappa variable 2-112	1.36	0.0429	0.5404
Mettl3	methyltransferase like 3	1.36	6.95e-05	0.0887
Tmem181a	transmembrane protein 181A	1.36	0.001	0.2064
Zfyve21	zinc finger, FYVE domain containing 21	1.36	0.002	0.272
Acsl5	acyl-CoA synthetase long-chain family member 5	1.35	0.0009	0.2027
Cyth3	cytohesin 3	1.35	0.0292	0.491
DQ267100; Rian	snoRNA DQ267100; RNA imprinted and accumulated in nucleus	1.35	0.0055	0.3501
Gm1943	WD repeat domain 70 pseudogene	1.35	0.0055	0.3501
Gpr137b	G protein-coupled receptor 137B	1.35	0.0008	0.1931
LOC102642386; Gm17217	zinc finger protein 431-like; predicted gene 17217 [Source:MGI Symbol;Acc:MGI:4938044]	1.35	0.0015	0.253
LOC105243148; Gm17484	uncharacterized LOC105243148; predicted gene, 17484 [Source:MGI Symbol;Acc:MGI:4937118]	1.35	0.0009	0.2027
Met	met proto-oncogene	1.35	0.0006	0.1655
Nabp1	nucleic acid binding protein 1	1.35	0.0009	0.2027
Pdia6	protein disulfide isomerase associated 6	1.35	0.0001	0.1065
Slc4a2	solute carrier family 4 (anion exchanger), member 2	1.35	0.0002	0.1171
Spink10	serine peptidase inhibitor, Kazal type 10	1.35	0.0034	0.3158
Syne1	spectrin repeat containing, nuclear envelope 1	1.35	0.0024	0.2817
Birc5	baculoviral IAP repeat-containing 5	1.34	0.0243	0.473
Chml	choroideremia-like	1.34	0.0021	0.272
Coq2	coenzyme Q2 homolog, prenyltransferase (yeast)	1.34	0.0062	0.3563
Gpr37l1	G protein-coupled receptor 37-like 1	1.34	0.0014	0.253
Kctd21	potassium channel tetramerisation domain containing 21	1.34	0.0025	0.2828
Nrn1	neuritin 1	1.34	0.0006	0.1705
Trav3-4	T cell receptor alpha variable 3-4	1.34	0.0043	0.3327
AI413582	expressed sequence AI413582	1.33	0.0211	0.4609
Aqp4	aquaporin 4	1.33	0.0297	0.4925
AW121686	expressed sequence AW121686	1.33	0.0018	0.2663
B230217C12Rik	RIKEN cDNA B230217C12 gene	1.33	0.0059	0.3507
Cntnap1	contactin associated protein-like 1	1.33	0.0329	0.505
Creld2	cysteine-rich with EGF-like domains 2	1.33	1.93e-05	0.0475
Cryga	crystallin, gamma A	1.33	0.0422	0.5397
Dcpp1	demilune cell and parotid protein 1	1.33	0.009	0.3849
Fam185a	family with sequence similarity 185, member A	1.33	0.0007	0.1784
Kcnn1	potassium intermediate/small conductance calcium-activated channel, subfamily N, member 1	1.33	0.0009	0.2027
Mctp1	multiple C2 domains, transmembrane 1	1.33	0.0426	0.5402
Mir615	microRNA 615	1.33	0.0003	0.145
Mir7-1	microRNA 7-1	1.33	0.0334	0.5074
Nphs2	nephrosis 2, podocin	1.33	0.0022	0.2766
Rgs7bp	regulator of G-protein signalling 7 binding protein	1.33	0.0194	0.4537
Whrn	whirlin	1.33	0.0167	0.446
Zfp663	zinc finger protein 663	1.33	0.0007	0.1784
Gpt	glutamic pyruvic transaminase, soluble	1.32	0.0011	0.2262
Klhdc1	kelch domain containing 1	1.32	0.0001	0.1065
Ly86	lymphocyte antigen 86	1.32	0.0022	0.2767
Oscar	osteoclast associated receptor	1.32	0.024	0.4726
Pign	phosphatidylinositol glycan anchor biosynthesis, class N	1.32	0.001	0.2078
Slc16a7	solute carrier family 16 (monocarboxylic acid transporters), member 7	1.32	0.0009	0.2059
Supt3	suppressor of Ty 3	1.32	0.0207	0.4607
Tfb1m	transcription factor B1, mitochondrial	1.32	0.0151	0.4375
Cdk2ap2	CDK2-associated protein 2	1.31	0.0031	0.3032
Fkbp14; Gm38818	FK506 binding protein 14; predicted gene, 38818	1.31	8.44e-05	0.0962
Mir365-1	microRNA 365-1	1.31	0.0073	0.3728
Mir376b	microRNA 376b	1.31	0.0073	0.3728
Mir409	microRNA 409	1.31	0.0449	0.5447
Ntsr2	neurotensin receptor 2	1.31	0.0324	0.5032
Olfr311	olfactory receptor 311	1.31	0.0005	0.1609
Olfr965	olfactory receptor 965	1.31	0.0039	0.3211
Pank1	pantothenate kinase 1	1.31	0.0005	0.1633
Pot1a	protection of telomeres 1A	1.31	0.0098	0.3888
Slfn9	schlafen 9	1.31	8.9e-05	0.0962
Tmem212	transmembrane protein 212	1.31	0.0492	0.5537
Zscan22	zinc finger and SCAN domain containing 22	1.31	0.0026	0.2854
Apln	apelin	1.3	0.0018	0.2663
Asf1b	anti-silencing function 1B histone chaperone	1.3	0.0178	0.4493
Egfl6	EGF-like-domain, multiple 6	1.3	0.0039	0.324
Fpr1	formyl peptide receptor 1	1.3	0.0041	0.3294
Gid4	GID complex subunit 4, VID24 homolog (S. cerevisiae)	1.3	0.0008	0.1931
Igh-V7183; Ighm; Igh-VJ558; Ighj3; Ighv4-2; Ighg; Ighv5-9	immunoglobulin heavy chain (V7183 family); immunoglobulin heavy constant mu; immunoglobulin heavy chain (J558 family); immunoglobulin heavy joining 3; immunoglobulin heavy variable V4-2; Immunoglobulin heavy chain (gamma polypeptide); immunoglobulin heavy variable 5-9	1.3	8.93e-05	0.0962
Igkv4-91	immunoglobulin kappa chain variable 4-91	1.3	0.0132	0.4241
Itga4	integrin alpha 4	1.3	0.0137	0.4287
Mir3070b	microRNA 3070b	1.3	0.0031	0.3032
Mir466p	microRNA 466p	1.3	0.0025	0.2831
Mir665	microRNA 665	1.3	0.0229	0.4684
Mkks	McKusick-Kaufman syndrome	1.3	0.0003	0.1331
Olfr1362	olfactory receptor 1362	1.3	0.0053	0.3501
Olfr251; Olfr900	olfactory receptor 251; olfactory receptor 900	1.3	0.0129	0.4222
Pxdc1	PX domain containing 1	1.3	0.0263	0.481
Rhox4f	reproductive homeobox 4F	1.3	0.0271	0.4816
Sel1l3	sel-1 suppressor of lin-12-like 3 (C. elegans)	1.3	0.0149	0.4375
Slc35g2	solute carrier family 35, member G2	1.3	0.0058	0.3507
Tll1	tolloid-like	1.3	0.0265	0.481
Trmt1l	tRNA methyltransferase 1 like	1.3	8.76e-05	0.0962
Ube2nl	ubiquitin-conjugating enzyme E2N-like [Source:MGI Symbol;Acc:MGI:3643295]	1.3	0.0017	0.2656
Usp28	ubiquitin specific peptidase 28	1.3	0.0004	0.1527
Adam1a	a disintegrin and metallopeptidase domain 1a	1.29	0.0093	0.3849
Bche	butyrylcholinesterase	1.29	0.0448	0.5447
Calr	calreticulin	1.29	0.0002	0.1154
Ddx5	DEAD (Asp-Glu-Ala-Asp) box polypeptide 5	1.29	0.0009	0.2059
Erich3	glutamate rich 3	1.29	0.0027	0.2903
Gpr63	G protein-coupled receptor 63	1.29	0.0006	0.1784
Igsf9b	immunoglobulin superfamily, member 9B	1.29	0.0111	0.4027
Mir1930; Ube2g2	microRNA 1930; ubiquitin-conjugating enzyme E2G 2	1.29	0.0034	0.3158
Mir3110	microRNA 3110	1.29	0.0157	0.44
Mir598	microRNA 598	1.29	0.0277	0.4838
Msx1	msh homeobox 1	1.29	0.017	0.4473
Nsdhl	NAD(P) dependent steroid dehydrogenase-like	1.29	4.3e-05	0.0823
Pmvk	phosphomevalonate kinase	1.29	0.0373	0.5247
Qtrtd1	queuine tRNA-ribosyltransferase domain containing 1	1.29	0.007	0.3722
Sv2b	synaptic vesicle glycoprotein 2 b	1.29	0.0073	0.3728
Tmem107	transmembrane protein 107	1.29	0.0005	0.1633
Tmem14a	transmembrane protein 14A	1.29	0.0091	0.3849
Trav6-1	T cell receptor alpha variable 6-1	1.29	0.0368	0.5236
Zdhhc23	zinc finger, DHHC domain containing 23	1.29	0.0028	0.2944
Acp6	acid phosphatase 6, lysophosphatidic	1.28	0.0043	0.3327
Aph1a	anterior pharynx defective 1a homolog (C. elegans)	1.28	0.0154	0.4388
Bdkrb1	bradykinin receptor, beta 1	1.28	0.0064	0.3627
Cdkl2	cyclin-dependent kinase-like 2 (CDC2-related kinase)	1.28	3.58e-05	0.0726
Cnpy1	canopy 1 homolog (zebrafish)	1.28	0.0346	0.5125
Defa25	defensin, alpha, 25	1.28	0.0289	0.4901
Galnt7	UDP-N-acetyl-alpha-D-galactosamine: polypeptide N-acetylgalactosaminyltransferase 7	1.28	0.0035	0.3202
Gm1818; Tfb2m	predicted gene 1818; transcription factor B2, mitochondrial	1.28	0.0074	0.3728
Grm1	glutamate receptor, metabotropic 1	1.28	0.0105	0.397
H2-Bl; Gm8909; Gm10499	histocompatibility 2, blastocyst; predicted gene 8909; predicted gene 10499	1.28	0.0095	0.3849
H2-M5	histocompatibility 2, M region locus 5	1.28	0.0019	0.2663
Htr1b	5-hydroxytryptamine (serotonin) receptor 1B	1.28	0.0066	0.3664
LOC105245763; 3110083C13Rik	uncharacterized LOC105245763; RIKEN cDNA 3110083C13 gene [Source:MGI Symbol;Acc:MGI:1920458]	1.28	0.0217	0.4644
Mfsd9	major facilitator superfamily domain containing 9	1.28	0.0107	0.3996
Mir466b-2	microRNA 466b-2	1.28	0.0177	0.4493
Mkx	mohawk homeobox	1.28	0.0311	0.4992
Nde1	nuclear distribution gene E homolog 1 (A nidulans)	1.28	0.0008	0.1931
n-R5s14	nuclear encoded rRNA 5S 14 [Source:MGI Symbol;Acc:MGI:4421748]	1.28	0.0003	0.1331
Obp1b	odorant binding protein IB	1.28	0.0051	0.3467
Olfr455	olfactory receptor 455	1.28	0.0094	0.3849
Pcsk9	proprotein convertase subtilisin/kexin type 9	1.28	0.0056	0.3501
Polh	polymerase (DNA directed), eta (RAD 30 related)	1.28	0.0004	0.1595
Ppp1r3b	protein phosphatase 1, regulatory (inhibitor) subunit 3B	1.28	0.001	0.2106
Slc38a11	solute carrier family 38, member 11	1.28	0.0131	0.4234
Slc38a5	solute carrier family 38, member 5	1.28	0.0146	0.437
St6galnac2	ST6 (alpha-N-acetyl-neuraminyl-2,3-beta-galactosyl-1,3)-N-acetylgalactosaminide alpha-2,6-sialyltransferase 2	1.28	0.0408	0.5355
Tnfrsf11b	tumor necrosis factor receptor superfamily, member 11b (osteoprotegerin)	1.28	0.0068	0.3702
Vps13c	vacuolar protein sorting 13C (yeast)	1.28	0.0035	0.3202
Zfp493	zinc finger protein 493	1.28	0.0351	0.5155
Zfp872	zinc finger protein 872	1.28	0.0017	0.2663
Abcd1	ATP-binding cassette, sub-family D (ALD), member 1	1.27	0.0397	0.532
Acsl4	acyl-CoA synthetase long-chain family member 4	1.27	0.0054	0.3501
Calhm2	calcium homeostasis modulator 2	1.27	0.0368	0.5237
Chordc1	cysteine and histidine-rich domain (CHORD)-containing, zinc-binding protein 1	1.27	0.0122	0.415
Dgkb	diacylglycerol kinase, beta	1.27	0.0177	0.4493
Diaph3	diaphanous related formin 3	1.27	0.0015	0.253
Fam111a	family with sequence similarity 111, member A	1.27	0.0047	0.3369
Gas2l1	growth arrest-specific 2 like 1	1.27	0.0192	0.4537
Hspa12b	heat shock protein 12B	1.27	0.0022	0.2767
Kcng4	potassium voltage-gated channel, subfamily G, member 4	1.27	0.0037	0.3203
Kcnh5	potassium voltage-gated channel, subfamily H (eag-related), member 5	1.27	0.0228	0.4684
Lin7b	lin-7 homolog B (C. elegans)	1.27	0.017	0.4473
Lrrtm2	leucine rich repeat transmembrane neuronal 2	1.27	0.0025	0.2817
Matn2	matrilin 2	1.27	0.0254	0.4755
Mir654	microRNA 654	1.27	0.048	0.5495
Myadm; Prkcg	myeloid-associated differentiation marker; protein kinase C, gamma	1.27	0.0084	0.3801
Olfr130	olfactory receptor 130	1.27	0.012	0.415
Pdzd2	PDZ domain containing 2	1.27	0.002	0.272
Samd12	sterile alpha motif domain containing 12	1.27	0.0126	0.4205
Spice1	spindle and centriole associated protein 1	1.27	0.0011	0.2262
Spink10	serine peptidase inhibitor, Kazal type 10	1.27	0.0003	0.1331
Stk19	serine/threonine kinase 19	1.27	0.027	0.4813
Tmco3	transmembrane and coiled-coil domains 3	1.27	0.0037	0.3203
Tmem229a	transmembrane protein 229A	1.27	0.0084	0.3801
Traj25	T cell receptor alpha joining 25	1.27	0.0246	0.473
Tuba4a	tubulin, alpha 4A	1.27	0.03	0.4945
Avpr1b	arginine vasopressin receptor 1B	1.26	0.0091	0.3849
Bves	blood vessel epicardial substance	1.26	0.0063	0.3612
Cyp51	cytochrome P450, family 51	1.26	0.0047	0.3369
Dhcr7	7-dehydrocholesterol reductase	1.26	0.0015	0.253
Dtna	dystrobrevin alpha	1.26	0.0172	0.4475
Dysf	dysferlin	1.26	0.0462	0.5449
Epg5	ectopic P-granules autophagy protein 5 homolog (C. elegans)	1.26	0.0022	0.2763
Fam184a	family with sequence similarity 184, member A	1.26	0.0016	0.2568
Hsd17b7	hydroxysteroid (17-beta) dehydrogenase 7	1.26	0.0062	0.3563
Iah1	isoamyl acetate-hydrolyzing esterase 1 homolog (S. cerevisiae)	1.26	0.0243	0.473
Ift80	intraflagellar transport 80	1.26	0.0002	0.1171
Ighm	immunoglobulin heavy constant mu	1.26	0.0005	0.1633
Igkv6-20	immunoglobulin kappa variable 6-20	1.26	0.0216	0.4641
Kcnt2	potassium channel, subfamily T, member 2	1.26	0.0054	0.3501
Lace1	lactation elevated 1	1.26	0.0095	0.3849
Ncoa5	nuclear receptor coactivator 5	1.26	0.0224	0.4678
Nrgn	neurogranin	1.26	0.0093	0.3849
Nrtn	neurturin	1.26	0.0096	0.3849
Phgr1	proline/histidine/glycine-rich 1	1.26	0.0176	0.4493
Ppp1r18	protein phosphatase 1, regulatory subunit 18	1.26	0.0461	0.5449
Rpgrip1l	Rpgrip1-like	1.26	0.0005	0.1633
Rsl1	regulator of sex limited protein 1	1.26	0.0482	0.55
Slc24a2	solute carrier family 24 (sodium/potassium/calcium exchanger), member 2	1.26	0.0012	0.2445
Stambpl1	STAM binding protein like 1	1.26	0.0041	0.3295
Swap70	SWA-70 protein	1.26	0.0046	0.333
Zfp937	zinc finger protein 937	1.26	0.0053	0.3495
Aacs	acetoacetyl-CoA synthetase	1.25	0.0114	0.4065
Adcy8	adenylate cyclase 8	1.25	0.0242	0.473
Adgre1	adhesion G protein-coupled receptor E1	1.25	0.0051	0.3467
Arf6	ADP-ribosylation factor 6	1.25	0.0071	0.3728
Bcas1	breast carcinoma amplified sequence 1	1.25	0.0369	0.5237
Cd37	CD37 antigen	1.25	0.0155	0.4392
Cd93	CD93 antigen	1.25	0.0313	0.4992
Dnajc3	DnaJ (Hsp40) homolog, subfamily C, member 3	1.25	0.0018	0.2663
Frmpd1os	FERM and PDZ domain containing 1, opposite strand	1.25	0.0057	0.3501
Fstl3	follistatin-like 3	1.25	0.0406	0.5348
Gm17388; Hnrnpr	predicted gene, 17388; heterogeneous nuclear ribonucleoprotein R	1.25	0.0247	0.473
Gpr101	G protein-coupled receptor 101	1.25	0.03	0.4945
Kcnh4	potassium voltage-gated channel, subfamily H (eag-related), member 4	1.25	0.0204	0.4596
Lix1	limb expression 1 homolog (chicken)	1.25	0.0151	0.4375
Mpp2	membrane protein, palmitoylated 2 (MAGUK p55 subfamily member 2)	1.25	0.0246	0.473
Mtmr11	myotubularin related protein 11	1.25	0.0018	0.2663
Olfr59	olfactory receptor 59	1.25	0.0354	0.5165
Pgbd1	piggyBac transposable element derived 1	1.25	0.0164	0.445
Pigg	phosphatidylinositol glycan anchor biosynthesis, class G	1.25	0.0087	0.3842
Pofut1	protein O-fucosyltransferase 1	1.25	0.0151	0.4375
Rbm12b2	RNA binding motif protein 12 B2	1.25	0.0069	0.372
S1pr5	sphingosine-1-phosphate receptor 5	1.25	0.0158	0.4403
Stk36	serine/threonine kinase 36	1.25	0.0259	0.4793
Tbc1d8b	TBC1 domain family, member 8B	1.25	0.0181	0.4493
Uap1l1	UDP-N-acteylglucosamine pyrophosphorylase 1-like 1	1.25	0.0261	0.481
Zfp354b	zinc finger protein 354B	1.25	0.0324	0.5032
Zfp712	zinc finger protein 712	1.25	0.0023	0.2775
Adrb1	adrenergic receptor, beta 1	1.24	0.0383	0.5278
Ahnak2	AHNAK nucleoprotein 2	1.24	0.0112	0.4034
Akap10	A kinase (PRKA) anchor protein 10	1.24	0.001	0.2064
Bmp4	bone morphogenetic protein 4	1.24	0.0152	0.4375
Bmper	BMP-binding endothelial regulator	1.24	0.0164	0.445
Clcnka	chloride channel, voltage-sensitive Ka	1.24	0.0025	0.2828
Cml1	camello-like 1	1.24	0.0029	0.2944
Cntnap5b	contactin associated protein-like 5B	1.24	0.0325	0.5034
Crlf1	cytokine receptor-like factor 1	1.24	0.0157	0.44
Duox1	dual oxidase 1	1.24	0.0019	0.2663
Efcab9	EF-hand calcium binding domain 9	1.24	0.0196	0.4543
Eif4ebp3; Ankhd1	eukaryotic translation initiation factor 4E binding protein 3; ankyrin repeat and KH domain containing 1	1.24	0.0215	0.4641
Elf4	E74-like factor 4 (ets domain transcription factor)	1.24	0.0057	0.3501
Fn3k	fructosamine 3 kinase	1.24	0.0374	0.5247
Git2	G protein-coupled receptor kinase-interactor 2	1.24	0.0054	0.3501
Glra3	glycine receptor, alpha 3 subunit	1.24	0.0373	0.5247
Grpr	gastrin releasing peptide receptor	1.24	0.0048	0.3399
Hnrnph3	heterogeneous nuclear ribonucleoprotein H3	1.24	7.83e-05	0.0962
Ighv1-76	immunoglobulin heavy variable 1-76	1.24	0.041	0.5368
LOC102636852	uncharacterized LOC102636852	1.24	0.0343	0.5116
Ly6a	lymphocyte antigen 6 complex, locus A	1.24	0.0077	0.3786
Me3	malic enzyme 3, NADP(+)-dependent, mitochondrial	1.24	0.0032	0.3051
Mgat1	mannoside acetylglucosaminyltransferase 1	1.24	0.0031	0.3032
Mid2	midline 2	1.24	0.0207	0.4607
Mir326	microRNA 326	1.24	0.0467	0.5458
Mir669p-1; Mir669p-2	microRNA 669p-1; microRNA 669p-2	1.24	0.0448	0.5447
Mir669p-1; Mir669p-2	microRNA 669p-1; microRNA 669p-2	1.24	0.0448	0.5447
Ndrg1	N-myc downstream regulated gene 1	1.24	0.0216	0.4641
Nos3	nitric oxide synthase 3, endothelial cell	1.24	0.0005	0.1607
Npas2	neuronal PAS domain protein 2	1.24	0.0182	0.4493
Phactr2	phosphatase and actin regulator 2	1.24	0.0011	0.2235
Ptk2b	PTK2 protein tyrosine kinase 2 beta	1.24	0.0161	0.4423
Scn2b	sodium channel, voltage-gated, type II, beta	1.24	0.0004	0.1476
Slc25a40	solute carrier family 25, member 40	1.24	0.0179	0.4493
Srprb	signal recognition particle receptor, B subunit	1.24	0.0097	0.3861
Tmem170	transmembrane protein 170	1.24	0.0041	0.3294
Zfp239	zinc finger protein 239	1.24	0.0196	0.4543
Adck4	aarF domain containing kinase 4	1.23	0.0018	0.2663
AI987944	expressed sequence AI987944	1.23	0.0192	0.4537
Ankrd27	ankyrin repeat domain 27 (VPS9 domain)	1.23	0.0029	0.2944
Armc2	armadillo repeat containing 2	1.23	0.0015	0.253
Bcat1	branched chain aminotransferase 1, cytosolic	1.23	0.0007	0.1784
Catsper2	cation channel, sperm associated 2	1.23	0.0116	0.4087
Ccdc61	coiled-coil domain containing 61	1.23	0.0074	0.3728
Cd180	CD180 antigen	1.23	0.0026	0.2858
Clps	colipase, pancreatic	1.23	0.0028	0.2944
Cntn3	contactin 3	1.23	0.0055	0.3501
Cxcl12	chemokine (C-X-C motif) ligand 12	1.23	0.025	0.4732
Dgkh	diacylglycerol kinase, eta	1.23	0.0178	0.4493
Dse	dermatan sulfate epimerase	1.23	0.0045	0.3327
Exoc4	exocyst complex component 4	1.23	0.0077	0.3787
Ficd	FIC domain containing	1.23	0.0216	0.4641
Fktn	fukutin	1.23	0.0308	0.4988
Gas2l2	growth arrest-specific 2 like 2	1.23	0.0016	0.2581
Gm8709	glyceraldehyde-3-phosphate dehydrogenase pseudogene	1.23	0.009	0.3849
Gpc5	glypican 5	1.23	0.004	0.3272
Ints8	integrator complex subunit 8	1.23	0.0015	0.253
Kcnmb2	potassium large conductance calcium-activated channel, subfamily M, beta member 2	1.23	0.0029	0.2944
Kif20b	kinesin family member 20B	1.23	0.0017	0.2656
Kif24	kinesin family member 24	1.23	0.007	0.372
Lancl3	LanC lantibiotic synthetase component C-like 3 (bacterial)	1.23	0.0454	0.5449
Lims2	LIM and senescent cell antigen like domains 2	1.23	0.0184	0.4493
LOC102632302; Hoxb3os	uncharacterized LOC102632302; homeobox B3 and homeobox B2, opposite strand [Source:MGI Symbol;Acc:MGI:103211]	1.23	0.0191	0.4537
Mup9	major urinary protein 9	1.23	0.0066	0.3664
Nat8	N-acetyltransferase 8 (GCN5-related, putative)	1.23	0.0064	0.3616
n-R5s39	nuclear encoded rRNA 5S 39 [Source:MGI Symbol;Acc:MGI:4421884]	1.23	0.0109	0.4014
Olfr448	olfactory receptor 448	1.23	0.0196	0.4543
Olfr90	olfactory receptor 90	1.23	0.007	0.3728
Pacsin2	protein kinase C and casein kinase substrate in neurons 2	1.23	0.0263	0.481
Pip4k2a	phosphatidylinositol-5-phosphate 4-kinase, type II, alpha	1.23	0.0018	0.2663
Pola1	polymerase (DNA directed), alpha 1	1.23	0.0248	0.473
Rnf32	ring finger protein 32	1.23	0.0023	0.2767
S100b	S100 protein, beta polypeptide, neural	1.23	0.0192	0.4537
Sirt5	sirtuin 5	1.23	0.0063	0.36
Slc2a6	solute carrier family 2 (facilitated glucose transporter), member 6	1.23	0.0046	0.3346
Slitrk2	SLIT and NTRK-like family, member 2	1.23	0.0159	0.4405
Slitrk4	SLIT and NTRK-like family, member 4	1.23	0.0135	0.4282
St6galnac4	ST6 (alpha-N-acetyl-neuraminyl-2,3-beta-galactosyl-1,3)-N-acetylgalactosaminide alpha-2,6-sialyltransferase 4	1.23	0.0013	0.2446
Stard4	StAR-related lipid transfer (START) domain containing 4	1.23	0.0058	0.3505
Tas2r144	taste receptor, type 2, member 144	1.23	0.0352	0.5158
Tes	testis derived transcript	1.23	0.0003	0.1425
Tmed3	transmembrane emp24 domain containing 3	1.23	0.0445	0.5447
Ubxn2a	UBX domain protein 2A	1.23	0.0007	0.1864
Vmn2r55	vomeronasal 2, receptor 55	1.23	0.009	0.3849
Vstm2b	V-set and transmembrane domain containing 2B	1.23	0.0109	0.4014
Xbp1	X-box binding protein 1	1.23	0.0012	0.2445
Zfp54	zinc finger protein 54	1.23	0.0008	0.1931
AB124611	cDNA sequence AB124611	1.22	0.0067	0.3694
Ap5z1	adaptor-related protein complex 5, zeta 1 subunit	1.22	0.0095	0.3849
Apaf1	apoptotic peptidase activating factor 1	1.22	0.0004	0.1476
Bean1	brain expressed, associated with Nedd4, 1	1.22	0.0112	0.4039
Cdkn2c	cyclin-dependent kinase inhibitor 2C (p18, inhibits CDK4)	1.22	0.0267	0.481
Cfd	complement factor D (adipsin)	1.22	0.0136	0.4282
Clec3b	C-type lectin domain family 3, member b	1.22	0.0206	0.4607
Coch	coagulation factor C homolog (Limulus polyphemus)	1.22	0.0407	0.5348
Ethe1	ethylmalonic encephalopathy 1	1.22	0.0294	0.4911
F730043M19Rik	RIKEN cDNA F730043M19 gene	1.22	0.0112	0.4034
Grin2a	glutamate receptor, ionotropic, NMDA2A (epsilon 1)	1.22	0.0145	0.4368
Gys1	glycogen synthase 1, muscle	1.22	0.027	0.481
H2-M11	histocompatibility 2, M region locus 11	1.22	0.0249	0.4732
Hcrtr2	hypocretin (orexin) receptor 2	1.22	0.0015	0.253
Hddc2	HD domain containing 2	1.22	0.0417	0.5392
Hint3	histidine triad nucleotide binding protein 3	1.22	0.03	0.4945
Hist1h2bc	histone cluster 1, H2bc	1.22	0.0102	0.3957
Hs3st3b1	heparan sulfate (glucosamine) 3-O-sulfotransferase 3B1	1.22	0.0152	0.4375
Invs	inversin	1.22	0.0295	0.4915
Kcnc2	potassium voltage gated channel, Shaw-related subfamily, member 2	1.22	0.0017	0.2656
Lss	lanosterol synthase	1.22	0.0109	0.4014
Magt1	magnesium transporter 1	1.22	0.0105	0.397
Map6	microtubule-associated protein 6	1.22	0.0057	0.3501
Mblac2	metallo-beta-lactamase domain containing 2	1.22	0.0023	0.2775
Mir679	microRNA 679	1.22	0.019	0.4537
Msmo1	methylsterol monoxygenase 1	1.22	0.0023	0.2782
Narf	nuclear prelamin A recognition factor	1.22	0.0025	0.2817
Nbeal1	neurobeachin like 1	1.22	0.0453	0.5449
Ncapg2	non-SMC condensin II complex, subunit G2	1.22	0.0117	0.409
Nwd1	NACHT and WD repeat domain containing 1	1.22	0.0249	0.4732
Olfr859	olfactory receptor 859	1.22	0.0194	0.4537
Olfr937	olfactory receptor 937	1.22	0.008	0.3787
Pcnxl4	pecanex-like 4 (Drosophila)	1.22	0.0211	0.4609
Phf8	PHD finger protein 8	1.22	0.0086	0.3836
Plcxd2	phosphatidylinositol-specific phospholipase C, X domain containing 2	1.22	0.0282	0.4863
Prrg3	proline rich Gla (G-carboxyglutamic acid) 3 (transmembrane)	1.22	0.0072	0.3728
Rdh5; Bloc1s1	retinol dehydrogenase 5; biogenesis of lysosomal organelles complex-1, subunit 1	1.22	0.0464	0.5449
Rexo2	REX2, RNA exonuclease 2 homolog (S. cerevisiae)	1.22	0.0018	0.2663
Rhoj	ras homolog gene family, member J	1.22	0.0122	0.415
Rpe	ribulose-5-phosphate-3-epimerase	1.22	0.0014	0.2511
Samd4	sterile alpha motif domain containing 4	1.22	0.0305	0.4979
Scpep1	serine carboxypeptidase 1	1.22	0.0015	0.2534
Sct	secretin	1.22	0.0042	0.3327
Slc16a1	solute carrier family 16 (monocarboxylic acid transporters), member 1	1.22	0.001	0.2106
Slc18b1	solute carrier family 18, subfamily B, member 1	1.22	0.0021	0.272
Smad9	SMAD family member 9	1.22	0.0039	0.3255
Sqle	squalene epoxidase	1.22	0.0055	0.3501
Thap2	THAP domain containing, apoptosis associated protein 2	1.22	0.0128	0.4221
Ttll7	tubulin tyrosine ligase-like family, member 7	1.22	0.0033	0.3054
Vps13a	vacuolar protein sorting 13A (yeast)	1.22	0.028	0.4854
Wdr86	WD repeat domain 86	1.22	0.0131	0.4231
Xlr3a; Xlr3c	X-linked lymphocyte-regulated 3A; X-linked lymphocyte-regulated 3C	1.22	0.032	0.5028
Zfp169	zinc finger protein 169	1.22	0.0049	0.3406
Zfp84	zinc finger protein 84	1.22	0.0367	0.5236
Zfp951	zinc finger protein 951	1.22	0.0394	0.5304
AI414108; Igsf9b	expressed sequence AI414108; immunoglobulin superfamily, member 9B	1.21	0.0014	0.2528
Bcan	brevican	1.21	0.0306	0.4979
Cacna1g	calcium channel, voltage-dependent, T type, alpha 1G subunit	1.21	0.0075	0.3734
Cahm	colon adenocarcinoma hypermethylated RNA	1.21	0.0461	0.5449
Cdh20	cadherin 20	1.21	0.0015	0.253
Ciao1	cytosolic iron-sulfur protein assembly 1	1.21	0.0087	0.3842
Clvs2	clavesin 2	1.21	0.0116	0.4082
Dhcr24	24-dehydrocholesterol reductase	1.21	0.0389	0.5289
Ept1	ethanolaminephosphotransferase 1 (CDP-ethanolamine-specific)	1.21	0.0038	0.3211
Fam234a	family with sequence similarity 234, member A	1.21	0.0216	0.4641
Fam72a	family with sequence similarity 72, member A	1.21	0.0231	0.4684
Gpr176	G protein-coupled receptor 176	1.21	0.0069	0.372
Gramd2	GRAM domain containing 2	1.21	0.0037	0.3203
H6pd	hexose-6-phosphate dehydrogenase (glucose 1-dehydrogenase)	1.21	0.0434	0.5404
Hltf	helicase-like transcription factor	1.21	0.0297	0.4926
Igkv4-79	immunoglobulin kappa variable 4-79	1.21	0.0031	0.3032
Insig1	insulin induced gene 1	1.21	0.0476	0.5495
Krt12	keratin 12	1.21	0.0056	0.3501
Ldlr	low density lipoprotein receptor	1.21	0.0021	0.272
LOC102640344; A730060N03Rik	uncharacterized LOC102640344; RIKEN cDNA A730060N03 gene [Source:MGI Symbol;Acc:MGI:2444190]	1.21	0.0029	0.2944
Mir193b	microRNA 193b	1.21	0.017	0.4473
Mir5120	microRNA 5120	1.21	0.0316	0.5018
Mis12	MIS12 homolog (yeast)	1.21	0.0044	0.3327
Mpp4	membrane protein, palmitoylated 4 (MAGUK p55 subfamily member 4)	1.21	0.0163	0.4442
Napepld	N-acyl phosphatidylethanolamine phospholipase D	1.21	0.0264	0.481
Nudt5	nudix (nucleoside diphosphate linked moiety X)-type motif 5	1.21	0.0106	0.3981
Olfr1352	olfactory receptor 1352	1.21	0.0104	0.3967
Olfr870	olfactory receptor 870	1.21	0.0467	0.5458
Olfr91	olfactory receptor 91	1.21	0.0255	0.4755
Olfr975	olfactory receptor 975	1.21	0.0038	0.3205
Pantr1	POU domain, class 3, transcription factor 3 adjacent noncoding transcript 1	1.21	0.0067	0.3694
Paqr9	progestin and adipoQ receptor family member IX	1.21	0.0394	0.5304
Pcdhb14	protocadherin beta 14	1.21	0.0243	0.473
Phf10	PHD finger protein 10	1.21	0.0019	0.2663
Pik3cd	phosphatidylinositol 3-kinase catalytic delta polypeptide	1.21	0.0147	0.4373
Platr25	pluripotency associated transcript 25	1.21	0.0148	0.4375
Plcb3	phospholipase C, beta 3	1.21	0.0076	0.3763
Pou5f2	POU domain class 5, transcription factor 2	1.21	0.0196	0.4543
Ptprtos	protein tyrosine phosphatase, receptor type T, opposite strand	1.21	0.0231	0.4684
Rad51c	RAD51 homolog C	1.21	0.0067	0.3674
Slc39a12	solute carrier family 39 (zinc transporter), member 12	1.21	0.0015	0.253
Slc7a1	solute carrier family 7 (cationic amino acid transporter, y+ system), member 1	1.21	0.0126	0.4205
Smarca5-ps	SWI/SNF related, matrix associated, actin depenent ragulator of chromatin, subfamily a, member 5, pseudogene	1.21	0.0394	0.5304
Snord7; AA465934; AI450353	small nucleolar RNA, C/D box 7; expressed sequence AA465934; expressed sequence AI450353	1.21	0.008	0.3787
Stat2	signal transducer and activator of transcription 2	1.21	0.003	0.3032
Syne1	spectrin repeat containing, nuclear envelope 1	1.21	0.0061	0.3563
Syne1	spectrin repeat containing, nuclear envelope 1	1.21	0.0146	0.4372
Tbc1d31	TBC1 domain family, member 31	1.21	0.0157	0.4398
Uhrf2	ubiquitin-like, containing PHD and RING finger domains 2	1.21	0.0036	0.3202
Vmn1r139; Vmn1r132	vomeronasal 1 receptor 139; vomeronasal 1 receptor 132	1.21	0.0256	0.4769
Vmn1r196	vomeronasal 1 receptor 196	1.21	0.0028	0.2944
Wipf1	WAS/WASL interacting protein family, member 1	1.21	0.0243	0.473
Zbtb38	zinc finger and BTB domain containing 38	1.21	0.013	0.4231
Abhd3	abhydrolase domain containing 3	1.2	0.0481	0.5495
Acsbg1	acyl-CoA synthetase bubblegum family member 1	1.2	0.0057	0.3501
Agfg2	ArfGAP with FG repeats 2	1.2	0.0038	0.3211
Ammecr1l	AMME chromosomal region gene 1-like	1.2	0.0294	0.4915
Ampd3	adenosine monophosphate deaminase 3	1.2	0.0356	0.5183
Arsb	arylsulfatase B	1.2	0.0097	0.3863
Ascc3	activating signal cointegrator 1 complex subunit 3	1.2	0.0096	0.3852
Atg16l2	autophagy related 16-like 2 (S. cerevisiae)	1.2	0.0041	0.3294
B430319H21Rik	RIKEN cDNA B430319H21 gene [Source:MGI Symbol;Acc:MGI:1925099]	1.2	0.0302	0.4961
Bcl6	B cell leukemia/lymphoma 6	1.2	0.0366	0.5231
Ccdc81	coiled-coil domain containing 81	1.2	0.0048	0.3399
Ccng1	cyclin G1	1.2	0.0218	0.4654
Ccr5	chemokine (C-C motif) receptor 5	1.2	0.0071	0.3728
Eef2kmt	eukaryotic elongation factor 2 lysine methyltransferase	1.2	0.0138	0.4315
Eml2	echinoderm microtubule associated protein like 2	1.2	0.0104	0.3969
Enoph1	enolase-phosphatase 1	1.2	0.0066	0.3664
Eps15	epidermal growth factor receptor pathway substrate 15	1.2	0.0287	0.4888
Frrs1l	ferric-chelate reductase 1 like	1.2	0.0238	0.4713
Gabra1	gamma-aminobutyric acid (GABA) A receptor, subunit alpha 1	1.2	0.0025	0.2828
Gcdh	glutaryl-Coenzyme A dehydrogenase	1.2	0.0325	0.5032
Glrb	glycine receptor, beta subunit	1.2	0.0123	0.4163
Kbtbd7	kelch repeat and BTB (POZ) domain containing 7	1.2	0.0201	0.4567
Kdelr3	KDEL (Lys-Asp-Glu-Leu) endoplasmic reticulum protein retention receptor 3	1.2	0.0494	0.5537
Kdm1b	lysine (K)-specific demethylase 1B	1.2	0.0004	0.1476
Lair1	leukocyte-associated Ig-like receptor 1	1.2	0.0152	0.4375
Lrrtm4	leucine rich repeat transmembrane neuronal 4	1.2	0.0213	0.4617
Mccc1os	methylcrotonoyl-Coenzyme A carboxylase 1 (alpha), opposite strand	1.2	0.0083	0.3801
Mettl4	methyltransferase like 4	1.2	0.0058	0.3507
Mfap3l	microfibrillar-associated protein 3-like	1.2	0.0045	0.3327
Mfsd12	major facilitator superfamily domain containing 12	1.2	0.0286	0.4885
Mir3089	microRNA 3089	1.2	0.0192	0.4537
Mir3107	microRNA 3107	1.2	0.0056	0.3501
Mlip	muscular LMNA-interacting protein	1.2	0.0395	0.531
Myh13	myosin, heavy polypeptide 13, skeletal muscle	1.2	0.0406	0.5348
N4bp2	NEDD4 binding protein 2	1.2	0.0078	0.3787
Necab1	N-terminal EF-hand calcium binding protein 1	1.2	0.0044	0.3327
Nkain2	Na+/K+ transporting ATPase interacting 2	1.2	0.0268	0.481
Npy1r	neuropeptide Y receptor Y1	1.2	0.0044	0.3327
Nr3c1	nuclear receptor subfamily 3, group C, member 1	1.2	0.0331	0.5059
Olfr111	olfactory receptor 111	1.2	0.0354	0.5165
Olfr284	olfactory receptor 284	1.2	0.0311	0.4992
Olfr342	olfactory receptor 342	1.2	0.0017	0.2663
Olfr507	olfactory receptor 507	1.2	0.0098	0.3881
Olfr867	olfactory receptor 867	1.2	0.0111	0.4027
P2ry12	purinergic receptor P2Y, G-protein coupled 12	1.2	0.008	0.3787
Pdgfb	platelet derived growth factor, B polypeptide	1.2	0.0479	0.5495
Plekhh2	pleckstrin homology domain containing, family H (with MyTH4 domain) member 2	1.2	0.0328	0.5047
Ppm1f	protein phosphatase 1F (PP2C domain containing)	1.2	0.006	0.3562
Prl3d1	prolactin family 3, subfamily d, member 1	1.2	0.0247	0.473
Rfwd3	ring finger and WD repeat domain 3	1.2	0.0134	0.4278
Sc5d	sterol-C5-desaturase (fungal ERG3, delta-5-desaturase) homolog (S. cerevisae)	1.2	0.0187	0.4529
Scp2d1	SCP2 sterol-binding domain containing 1	1.2	0.0141	0.4352
Setd8	SET domain containing (lysine methyltransferase) 8	1.2	0.0084	0.3801
Taf1a	TATA box binding protein (Tbp)-associated factor, RNA polymerase I, A	1.2	0.031	0.4992
Tbc1d32	TBC1 domain family, member 32	1.2	0.0047	0.3386
Tmem253	transmembrane protein 253	1.2	0.0131	0.4231
Tmem50b	transmembrane protein 50B	1.2	0.017	0.4473
Tspan2	tetraspanin 2	1.2	0.0371	0.5247
Txlng	taxilin gamma	1.2	0.0191	0.4537
Zbtb1	zinc finger and BTB domain containing 1	1.2	0.0019	0.2663
Agtpbp1	RIKEN cDNA A230056J06 gene; ATP/GTP binding protein 1	1.19	0.0062	0.3589
Adam9	a disintegrin and metallopeptidase domain 9 (meltrin gamma)	1.19	0.0248	0.473
AI314278	expressed sequence AI314278	1.19	0.0257	0.4771
Ankef1	ankyrin repeat and EF-hand domain containing 1	1.19	0.0437	0.5412
Ankzf1	ankyrin repeat and zinc finger domain containing 1	1.19	0.0025	0.283
Arap2	ArfGAP with RhoGAP domain, ankyrin repeat and PH domain 2	1.19	0.0463	0.5449
Bora	bora, aurora kinase A activator	1.19	0.0059	0.3507
Cep41	centrosomal protein 41	1.19	0.0027	0.2894
Cmc2	COX assembly mitochondrial protein 2	1.19	0.0123	0.4164
Cnnm3	cyclin M3	1.19	0.013	0.4231
Cntn6	contactin 6	1.19	0.0269	0.481
Creb1	cAMP responsive element binding protein 1	1.19	0.0055	0.3501
Crip3	cysteine-rich protein 3	1.19	0.0073	0.3728
Dcaf12l1	DDB1 and CUL4 associated factor 12-like 1	1.19	0.0175	0.449
Dcun1d2	DCN1, defective in cullin neddylation 1, domain containing 2 (S. cerevisiae)	1.19	0.0497	0.5546
Dok5	docking protein 5	1.19	0.0063	0.36
Eif2ak3	eukaryotic translation initiation factor 2 alpha kinase 3	1.19	0.0195	0.4541
Elfn2	leucine rich repeat and fibronectin type III, extracellular 2	1.19	0.0082	0.3795
Emilin1	elastin microfibril interfacer 1	1.19	0.0112	0.4034
Epha10	Eph receptor A10	1.19	0.0242	0.473
Fads6	fatty acid desaturase domain family, member 6	1.19	0.0084	0.3801
Fam174b	family with sequence similarity 174, member B	1.19	0.0133	0.4259
Fgd4	FYVE, RhoGEF and PH domain containing 4	1.19	0.0409	0.5362
Gpt2	glutamic pyruvate transaminase (alanine aminotransferase) 2	1.19	0.0104	0.3969
Grm7	glutamate receptor, metabotropic 7	1.19	0.0021	0.272
Grm8	glutamate receptor, metabotropic 8	1.19	0.0274	0.4831
Ift172	intraflagellar transport 172	1.19	0.0181	0.4493
Ighv2-3	immunoglobulin heavy variable 2-3	1.19	0.0159	0.4405
Igkv8-26	immunoglobulin kappa variable 8-26	1.19	0.0144	0.4367
Il33	interleukin 33	1.19	0.0156	0.4392
Iltifb	interleukin 10-related T cell-derived inducible factor beta	1.19	0.0246	0.473
Itga2	integrin alpha 2	1.19	0.0354	0.5168
Itsn2	intersectin 2	1.19	0.0026	0.2858
Mcfd2	multiple coagulation factor deficiency 2	1.19	0.0166	0.4453
Mrgpra2b	MAS-related GPR, member A2B	1.19	0.0387	0.5287
Mtus2	microtubule associated tumor suppressor candidate 2	1.19	0.0379	0.526
n-R5s95	nuclear encoded rRNA 5S 95 [Source:MGI Symbol;Acc:MGI:4421943]	1.19	0.0167	0.4453
Nudt13	nudix (nucleoside diphosphate linked moiety X)-type motif 13	1.19	0.0045	0.3327
Nupr1l	nuclear protein transcriptional regulator 1 like	1.19	0.038	0.526
Olfr3	olfactory receptor 3	1.19	0.0365	0.5228
Olfr908	olfactory receptor 908	1.19	0.0404	0.5338
Pdia5	protein disulfide isomerase associated 5	1.19	0.0064	0.3627
Ppil6	peptidylprolyl isomerase (cyclophilin)-like 6	1.19	0.0057	0.3501
Prc1	protein regulator of cytokinesis 1	1.19	0.0053	0.3495
Ptch2	patched homolog 2	1.19	0.0362	0.5217
Ptger3	prostaglandin E receptor 3 (subtype EP3)	1.19	0.0214	0.4625
Samt2	spermatogenesis associated multipass transmembrane protein 2	1.19	0.0091	0.3849
Slc6a7	solute carrier family 6 (neurotransmitter transporter, L-proline), member 7	1.19	0.0039	0.324
Spcs2	signal peptidase complex subunit 2 homolog (S. cerevisiae)	1.19	0.0198	0.4547
Spon2	spondin 2, extracellular matrix protein	1.19	0.0093	0.3849
Stxbp5l	syntaxin binding protein 5-like	1.19	0.038	0.526
Syne1	spectrin repeat containing, nuclear envelope 1	1.19	0.029	0.4901
Tet1	tet methylcytosine dioxygenase 1	1.19	0.0326	0.5034
Timm8a1	translocase of inner mitochondrial membrane 8A1	1.19	0.0195	0.4542
Tubgcp4	tubulin, gamma complex associated protein 4	1.19	0.0007	0.1784
Vmn2r20	vomeronasal 2, receptor 20	1.19	0.0275	0.4834
Zfp418	zinc finger protein 418	1.19	0.0074	0.3728
Zfp52	zinc finger protein 52	1.19	0.0455	0.5449
Zfp683	zinc finger protein 683	1.19	0.0051	0.3467
2019-03-08	membrane-associated ring finger (C3HC4) 8	1.18	0.0162	0.4434
Abcb7	ATP-binding cassette, sub-family B (MDR/TAP), member 7	1.18	0.0021	0.272
Acly	ATP citrate lyase	1.18	0.0079	0.3787
Acot6	acyl-CoA thioesterase 6	1.18	0.0175	0.449
Adamts5	a disintegrin-like and metallopeptidase (reprolysin type) with thrombospondin type 1 motif, 5 (aggrecanase-2)	1.18	0.0398	0.532
AI593442	expressed sequence AI593442	1.18	0.0491	0.5536
Aloxe3	arachidonate lipoxygenase 3	1.18	0.0198	0.4547
Anxa3	annexin A3	1.18	0.017	0.4473
Aoc3	amine oxidase, copper containing 3	1.18	0.0419	0.5397
Arl15	ADP-ribosylation factor-like 15	1.18	0.0359	0.5199
B230364G03Rik	RIKEN cDNA B230364G03 gene [Source:MGI Symbol;Acc:MGI:3704350]	1.18	0.0471	0.5477
Baiap2	brain-specific angiogenesis inhibitor 1-associated protein 2	1.18	0.0379	0.526
Bcat2	branched chain aminotransferase 2, mitochondrial	1.18	0.024	0.4726
Cab39l	calcium binding protein 39-like	1.18	0.021	0.4609
Cacnb4	calcium channel, voltage-dependent, beta 4 subunit	1.18	0.0017	0.2661
Cntnap5a	contactin associated protein-like 5A	1.18	0.0204	0.4596
Hnrnpm	heterogeneous nuclear ribonucleoprotein M	1.18	0.0115	0.4073
Hsph1	heat shock 105kDa/110kDa protein 1	1.18	0.001	0.2078
Igkv3-5	immunoglobulin kappa chain variable 3-5	1.18	0.0396	0.5314
Igkv4-86	immunoglobulin kappa variable 4-86	1.18	0.0266	0.481
Kcnq3	potassium voltage-gated channel, subfamily Q, member 3	1.18	0.0229	0.4684
Klf9	Kruppel-like factor 9	1.18	0.0246	0.473
Lima1	LIM domain and actin binding 1	1.18	0.0066	0.367
LOC102633456; 1700095J07Rik	uncharacterized LOC102633456; RIKEN cDNA 1700095J07 gene [Source:MGI Symbol;Acc:MGI:1920824]	1.18	0.0199	0.4547
LOC102635521; Gm26725	uncharacterized LOC102635521; predicted gene, 26725 [Source:MGI Symbol;Acc:MGI:5477219]	1.18	0.0188	0.4532
Lpo	lactoperoxidase	1.18	0.0026	0.2858
Manf	mesencephalic astrocyte-derived neurotrophic factor	1.18	0.0003	0.1476
Mfsd3	major facilitator superfamily domain containing 3	1.18	0.043	0.5404
Mir19b-2	microRNA 19b-2	1.18	0.0128	0.4221
Ndnf	neuron-derived neurotrophic factor	1.18	0.0185	0.4513
Olfr1047	olfactory receptor 1047	1.18	0.0148	0.4373
Olfr1101	olfactory receptor 1101	1.18	0.0127	0.4216
Olfr1346	olfactory receptor 1346	1.18	0.0373	0.5247
Olfr605	olfactory receptor 605	1.18	0.0337	0.5087
Parp1	poly (ADP-ribose) polymerase family, member 1	1.18	0.0128	0.4221
Piga	phosphatidylinositol glycan anchor biosynthesis, class A	1.18	0.0137	0.4287
Plekhg1	pleckstrin homology domain containing, family G (with RhoGef domain) member 1	1.18	0.0019	0.2663
Pnliprp2	pancreatic lipase-related protein 2	1.18	0.0013	0.2446
Prl8a2	prolactin family 8, subfamily a, member 2	1.18	0.0101	0.394
Prss32	protease, serine 32	1.18	0.0318	0.5022
Rasgrp3	RAS, guanyl releasing protein 3	1.18	0.0125	0.4197
Rbmxl1	RNA binding motif protein, X-linked like-1	1.18	0.0376	0.5255
Rcor1	REST corepressor 1	1.18	0.0378	0.526
Reep6	receptor accessory protein 6	1.18	0.0375	0.5247
Sdccag8	serologically defined colon cancer antigen 8	1.18	0.0029	0.2944
Shisa9	shisa family member 9	1.18	0.0043	0.3327
Slc14a1	solute carrier family 14 (urea transporter), member 1	1.18	0.021	0.4609
Slc35f2	solute carrier family 35, member F2	1.18	0.0263	0.481
St3gal6	ST3 beta-galactoside alpha-2,3-sialyltransferase 6	1.18	0.0186	0.4528
Tal1	T cell acute lymphocytic leukemia 1	1.18	0.0321	0.503
Tcl1b1	T cell leukemia/lymphoma 1B, 1	1.18	0.0122	0.415
Tmem174	transmembrane protein 174	1.18	0.0352	0.5158
Tmem245	transmembrane protein 245	1.18	0.0198	0.4547
Tnn	tenascin N	1.18	0.0126	0.4208
Tspo2	translocator protein 2	1.18	0.0056	0.3501
Tyk2	tyrosine kinase 2	1.18	0.0154	0.4388
Urod	uroporphyrinogen decarboxylase	1.18	0.0071	0.3728
Vit	vitrin	1.18	0.0427	0.5403
Wipf3	WAS/WASL interacting protein family, member 3	1.18	0.0455	0.5449
Ydjc	YdjC homolog (bacterial)	1.18	0.0041	0.3295
Zfp459	zinc finger protein 459	1.18	0.0206	0.4607
Zfp597	zinc finger protein 597	1.18	0.0398	0.532
Zfp809	zinc finger protein 809	1.18	0.0148	0.4375
Abcc1	ATP-binding cassette, sub-family C (CFTR/MRP), member 1	1.17	0.023	0.4684
Abhd1	abhydrolase domain containing 1	1.17	0.0055	0.3501
Adam17	a disintegrin and metallopeptidase domain 17	1.17	0.0173	0.4483
Ankrd66	ankyrin repeat domain 66	1.17	0.0082	0.3801
Anln	anillin, actin binding protein	1.17	0.0049	0.3406
Arhgap18	Rho GTPase activating protein 18	1.17	0.0119	0.413
Arl13b	ADP-ribosylation factor-like 13B	1.17	0.0027	0.287
Azgp1	alpha-2-glycoprotein 1, zinc	1.17	0.0192	0.4537
Bricd5	BRICHOS domain containing 5	1.17	0.0204	0.4596
Cadps2	Ca2+-dependent activator protein for secretion 2	1.17	0.0041	0.3294
Canx	calnexin	1.17	0.0105	0.397
Cd274	CD274 antigen	1.17	0.0268	0.481
Cflar	CASP8 and FADD-like apoptosis regulator	1.17	0.0249	0.4732
Chek1	checkpoint kinase 1	1.17	0.0256	0.4769
Chtf18	CTF18, chromosome transmission fidelity factor 18	1.17	0.0353	0.5164
Colgalt2	collagen beta(1-O)galactosyltransferase 2	1.17	0.016	0.442
Cyp46a1	cytochrome P450, family 46, subfamily a, polypeptide 1	1.17	0.0339	0.5093
Dcbld2	discoidin, CUB and LCCL domain containing 2	1.17	0.0048	0.3399
Dleu2	deleted in lymphocytic leukemia, 2	1.17	0.0467	0.5458
DQ267101	snoRNA DQ267101	1.17	0.0082	0.3795
Elavl2	ELAV (embryonic lethal, abnormal vision, Drosophila)-like 2 (Hu antigen B)	1.17	0.0077	0.3784
Entpd3	ectonucleoside triphosphate diphosphohydrolase 3	1.17	0.0413	0.5383
Ephb6	Eph receptor B6	1.17	0.0085	0.382
F630042J09Rik	RIKEN cDNA F630042J09 gene	1.17	0.009	0.3849
Fam101a	family with sequence similarity 101, member A	1.17	0.0043	0.3327
Fermt3	fermitin family homolog 3 (Drosophila)	1.17	0.0309	0.4992
Fkbp2	FK506 binding protein 2	1.17	0.0217	0.465
Frmd8	FERM domain containing 8	1.17	0.0096	0.3849
Hpgds	hematopoietic prostaglandin D synthase	1.17	0.0216	0.4641
Icam2	intercellular adhesion molecule 2	1.17	0.0079	0.3787
Ifna5	interferon alpha 5	1.17	0.0481	0.5495
Ighv1-83	immunoglobulin heavy variable 1-83	1.17	0.0442	0.5427
Inppl1	inositol polyphosphate phosphatase-like 1	1.17	0.0186	0.4528
Itgb1bp2	integrin beta 1 binding protein 2	1.17	0.0209	0.4609
Kcnab1	potassium voltage-gated channel, shaker-related subfamily, beta member 1	1.17	0.0144	0.4367
Kcnj6	potassium inwardly-rectifying channel, subfamily J, member 6	1.17	0.0169	0.4473
Khdrbs3	KH domain containing, RNA binding, signal transduction associated 3	1.17	0.0232	0.4684
Kif23	kinesin family member 23	1.17	0.008	0.3787
Lmf1	lipase maturation factor 1	1.17	0.0412	0.5379
Lnx2	ligand of numb-protein X 2	1.17	0.0385	0.5283
Marveld2	MARVEL (membrane-associating) domain containing 2	1.17	0.0311	0.4992
Mir1188	microRNA 1188	1.17	0.0212	0.4615
Mir221	microRNA 221	1.17	0.0166	0.4453
Mir3081	microRNA 3081	1.17	0.0369	0.5239
Nme4	NME/NM23 nucleoside diphosphate kinase 4	1.17	0.0146	0.4372
Nmrk1	nicotinamide riboside kinase 1	1.17	0.0439	0.5417
Npepps	aminopeptidase puromycin sensitive	1.17	0.0156	0.4392
Npr3	natriuretic peptide receptor 3	1.17	0.0115	0.4075
Nus1	nuclear undecaprenyl pyrophosphate synthase 1 homolog (S. cerevisiae)	1.17	0.0033	0.3071
Oas1g	2-5 oligoadenylate synthetase 1G	1.17	0.0377	0.5258
Olfr1393	olfactory receptor 1393	1.17	0.0312	0.4992
Olfr266	olfactory receptor 266	1.17	0.0247	0.473
Olfr850	olfactory receptor 850	1.17	0.0204	0.4596
Olfr876	olfactory receptor 876	1.17	0.0435	0.5404
Prdm8	PR domain containing 8	1.17	0.0288	0.49
Qpct	glutaminyl-peptide cyclotransferase (glutaminyl cyclase)	1.17	0.0173	0.448
Rad51	RAD51 homolog	1.17	0.0045	0.3327
Rfx3	regulatory factor X, 3 (influences HLA class II expression)	1.17	0.025	0.4732
Rmdn3	regulator of microtubule dynamics 3	1.17	0.047	0.5476
Rnd1	Rho family GTPase 1	1.17	0.0074	0.3728
Rnf151	ring finger protein 151	1.17	0.0354	0.5172
Sacm1l	SAC1 (suppressor of actin mutations 1, homolog)-like (S. cerevisiae)	1.17	0.0338	0.5087
Senp7	SUMO1/sentrin specific peptidase 7	1.17	0.0331	0.5059
Siae	sialic acid acetylesterase	1.17	0.0107	0.4009
Slc15a4	solute carrier family 15, member 4	1.17	0.0051	0.3467
Slc16a13	solute carrier family 16 (monocarboxylic acid transporters), member 13	1.17	0.0109	0.4014
Slc5a4a	solute carrier family 5, member 4a	1.17	0.0245	0.473
Smim13	small integral membrane protein 13	1.17	0.0195	0.4541
Syne1	spectrin repeat containing, nuclear envelope 1	1.17	0.0488	0.5523
Tbc1d5	TBC1 domain family, member 5	1.17	0.0044	0.3327
Thrb	thyroid hormone receptor beta	1.17	0.0149	0.4375
Tmem185b	transmembrane protein 185B	1.17	0.0069	0.372
Tmem47	transmembrane protein 47	1.17	0.0271	0.4816
Vmn1r191	vomeronasal 1 receptor 191	1.17	0.0033	0.3084
Xlr5a	X-linked lymphocyte-regulated 5A	1.17	0.0211	0.4609
Zfp457	zinc finger protein 457	1.17	0.0458	0.5449
Zfp664; Gm40320	zinc finger protein 664; predicted gene, 40320	1.17	0.0023	0.2767
Abcc5	ATP-binding cassette, sub-family C (CFTR/MRP), member 5	1.16	0.0046	0.333
Acot10	acyl-CoA thioesterase 10	1.16	0.0123	0.4163
Adamts19	a disintegrin-like and metallopeptidase (reprolysin type) with thrombospondin type 1 motif, 19	1.16	0.0026	0.2858
Agpat4	1-acylglycerol-3-phosphate O-acyltransferase 4 (lysophosphatidic acid acyltransferase, delta)	1.16	0.0186	0.4529
Ang6	angiogenin, ribonuclease A family, member 6	1.16	0.0439	0.5417
Arfgef3	ARFGEF family member 3	1.16	0.0021	0.272
Arid3a	AT rich interactive domain 3A (BRIGHT-like)	1.16	0.0171	0.4473
Arsk	arylsulfatase K	1.16	0.0212	0.4609
Atp2a2	ATPase, Ca++ transporting, cardiac muscle, slow twitch 2	1.16	0.0018	0.2663
B3gntl1	UDP-GlcNAc:betaGal beta-1,3-N-acetylglucosaminyltransferase-like 1	1.16	0.0179	0.4493
Ccdc66	coiled-coil domain containing 66	1.16	0.0161	0.4428
Cit	citron	1.16	0.0309	0.4992
Clec10a	C-type lectin domain family 10, member A	1.16	0.032	0.503
Clec14a	C-type lectin domain family 14, member a	1.16	0.0074	0.3728
Crhr1	corticotropin releasing hormone receptor 1	1.16	0.0479	0.5495
Cryab	crystallin, alpha B	1.16	0.0311	0.4992
Ctse	cathepsin E	1.16	0.0365	0.5227
Dbp	D site albumin promoter binding protein	1.16	0.0386	0.5287
Dll4	delta-like 4 (Drosophila)	1.16	0.0419	0.5397
Dtx3l	deltex 3-like (Drosophila)	1.16	0.0328	0.5045
Eng	endoglin	1.16	0.034	0.5098
Fam196b	family with sequence similarity 196, member B	1.16	0.0069	0.372
Fcna	ficolin A	1.16	0.0474	0.5488
Flii	flightless I homolog (Drosophila)	1.16	0.0265	0.481
Galnt18	UDP-N-acetyl-alpha-D-galactosamine:polypeptide N-acetylgalactosaminyltransferase 18	1.16	0.0454	0.5449
Gga2	golgi associated, gamma adaptin ear containing, ARF binding protein 2	1.16	0.0055	0.3501
Gls2	glutaminase 2 (liver, mitochondrial)	1.16	0.0385	0.5283
Gm16108; Usp30	predicted gene 16108; ubiquitin specific peptidase 30	1.16	0.0216	0.4641
Gpr37	G protein-coupled receptor 37	1.16	0.0096	0.3849
Hck	hemopoietic cell kinase	1.16	0.0233	0.4687
Hcrtr1	hypocretin (orexin) receptor 1	1.16	0.0392	0.5304
Hmgcs1	3-hydroxy-3-methylglutaryl-Coenzyme A synthase 1	1.16	0.0103	0.3958
Hspb8	heat shock protein 8	1.16	0.0119	0.4114
Ipo8	importin 8	1.16	0.0326	0.5034
Kcnn3	potassium intermediate/small conductance calcium-activated channel, subfamily N, member 3	1.16	0.0143	0.4356
Kctd8	potassium channel tetramerisation domain containing 8	1.16	0.0201	0.457
Klhdc8b	kelch domain containing 8B	1.16	0.0275	0.4834
Kntc1	kinetochore associated 1	1.16	0.0373	0.5247
Lce3a	late cornified envelope 3A	1.16	0.0164	0.4453
Lep	leptin	1.16	0.0277	0.4842
LOC102641310; Gm14411	zinc finger protein 120-like; predicted gene 14411 [Source:MGI Symbol;Acc:MGI:3649821]	1.16	0.0122	0.415
Lrrc8c	leucine rich repeat containing 8 family, member C	1.16	0.0142	0.4352
Luzp2	leucine zipper protein 2	1.16	0.0173	0.448
Maf	avian musculoaponeurotic fibrosarcoma (v-maf) AS42 oncogene homolog	1.16	0.0276	0.4837
Mir3092	microRNA 3092	1.16	0.0492	0.5537
Mir329	microRNA 329	1.16	0.0389	0.5289
Mir384	microRNA 384	1.16	0.0475	0.5494
Mki67	antigen identified by monoclonal antibody Ki 67	1.16	0.0189	0.4537
Nrg2	neuregulin 2	1.16	0.0081	0.3795
Olfr1174-ps	olfactory receptor 1174, pseudogene	1.16	0.0227	0.468
Olfr285; Olfr257	olfactory receptor 285; olfactory receptor 257	1.16	0.0309	0.4992
Olfr773	olfactory receptor 773	1.16	0.0248	0.473
Oprk1	opioid receptor, kappa 1	1.16	0.0198	0.4547
Oxnad1	oxidoreductase NAD-binding domain containing 1	1.16	0.0159	0.4405
Panct2	pluripotency-associated noncoding transcript 2	1.16	0.0366	0.5231
Pkp4	plakophilin 4	1.16	0.004	0.328
Pls3	plastin 3 (T-isoform)	1.16	0.0359	0.5199
Ppm1k	protein phosphatase 1K (PP2C domain containing)	1.16	0.0271	0.4816
Ppp1r16b	protein phosphatase 1, regulatory (inhibitor) subunit 16B	1.16	0.0198	0.4547
Prex2	phosphatidylinositol-3,4,5-trisphosphate-dependent Rac exchange factor 2	1.16	0.0079	0.3787
Pycard	PYD and CARD domain containing	1.16	0.0248	0.473
Rab3c	RAB3C, member RAS oncogene family	1.16	0.036	0.5202
Rasl11b	RAS-like, family 11, member B	1.16	0.048	0.5495
Rassf9	Ras association (RalGDS/AF-6) domain family (N-terminal) member 9	1.16	0.039	0.5289
Rnu6-ps2	U6 small nuclear RNA, pseudogene 2 [Source:MGI Symbol;Acc:MGI:97991]	1.16	0.0311	0.4992
Sigmar1; Gm42274	sigma non-opioid intracellular receptor 1; predicted gene, 42274	1.16	0.0114	0.4062
Skap2	src family associated phosphoprotein 2	1.16	0.0427	0.5403
Slc1a4	solute carrier family 1 (glutamate/neutral amino acid transporter), member 4	1.16	0.02	0.4553
Slc9b1	solute carrier family 9, subfamily B (NHA1, cation proton antiporter 1), member 1	1.16	0.012	0.415
Sstr1	somatostatin receptor 1	1.16	0.01	0.3934
Tmem143	transmembrane protein 143	1.16	0.0332	0.5061
Tmem200b	transmembrane protein 200B	1.16	0.0433	0.5404
Tmem215	transmembrane protein 215	1.16	0.0111	0.4027
Top1	topoisomerase (DNA) I	1.16	0.0065	0.3654
Top1mt	DNA topoisomerase 1, mitochondrial	1.16	0.0034	0.3117
Tph2	tryptophan hydroxylase 2	1.16	0.0436	0.5411
Trmt44	tRNA methyltransferase 44	1.16	0.0129	0.4222
Trpc3	transient receptor potential cation channel, subfamily C, member 3	1.16	0.0295	0.4915
Uchl1os	ubiquitin carboxy-terminal hydrolase L1, opposite strand	1.16	0.0259	0.4792
Uhrf1	ubiquitin-like, containing PHD and RING finger domains, 1	1.16	0.0193	0.4537
Zfp39	zinc finger protein 39	1.16	0.0436	0.5411
Zfp426	zinc finger protein 426	1.16	0.0317	0.5022
Actn1	actinin, alpha 1	1.15	0.0153	0.4375
Adamtsl2	ADAMTS-like 2	1.15	0.0126	0.4208
Add3	adducin 3 (gamma)	1.15	0.0363	0.5217
Adprh	ADP-ribosylarginine hydrolase	1.15	0.0236	0.4695
Apela	apelin receptor early endogenous ligand	1.15	0.0132	0.4238
Atg4c	autophagy related 4C, cysteine peptidase	1.15	0.0253	0.4751
Atp13a4	ATPase type 13A4	1.15	0.0186	0.4528
C1qtnf3	C1q and tumor necrosis factor related protein 3	1.15	0.0357	0.5184
C2cd2	C2 calcium-dependent domain containing 2	1.15	0.0171	0.4473
Ccdc85a	coiled-coil domain containing 85A	1.15	0.0112	0.4036
Cchcr1	coiled-coil alpha-helical rod protein 1	1.15	0.0236	0.4698
Ccm2	cerebral cavernous malformation 2	1.15	0.0013	0.2483
Cdkl5	cyclin-dependent kinase-like 5	1.15	0.0446	0.5447
Cep57l1	centrosomal protein 57-like 1	1.15	0.0211	0.4609
Cfp	complement factor properdin	1.15	0.0463	0.5449
Chchd3; Gm40360	coiled-coil-helix-coiled-coil-helix domain containing 3; predicted gene, 40360	1.15	0.0429	0.5404
Cts3	cathepsin 3	1.15	0.0386	0.5283
Dbndd2	dysbindin (dystrobrevin binding protein 1) domain containing 2	1.15	0.009	0.3849
Dmtf1	cyclin D binding myb-like transcription factor 1	1.15	0.0351	0.5156
Dock9	dedicator of cytokinesis 9	1.15	0.0247	0.473
F2rl3	coagulation factor II (thrombin) receptor-like 3	1.15	0.0239	0.4721
Fancb	Fanconi anemia, complementation group B	1.15	0.0086	0.3835
Fitm2	fat storage-inducing transmembrane protein 2	1.15	0.0193	0.4537
Gata4	GATA binding protein 4	1.15	0.0313	0.4992
Gbp8	guanylate-binding protein 8	1.15	0.0077	0.3786
Gpr146	G protein-coupled receptor 146	1.15	0.0182	0.4493
Gpr157	G protein-coupled receptor 157	1.15	0.011	0.4027
Gsap	gamma-secretase activating protein	1.15	0.0393	0.5304
Gucy1b3	guanylate cyclase 1, soluble, beta 3	1.15	0.0075	0.3728
Havcr2	hepatitis A virus cellular receptor 2	1.15	0.0227	0.468
Hyou1	hypoxia up-regulated 1	1.15	0.0055	0.3501
Kctd16	potassium channel tetramerisation domain containing 16	1.15	0.0092	0.3849
Lcat	lecithin cholesterol acyltransferase	1.15	0.0451	0.5449
Lman2l	lectin, mannose-binding 2-like	1.15	0.0305	0.4979
LOC102634154; Gm12356	uncharacterized LOC102634154; predicted gene 12356 [Source:MGI Symbol;Acc:MGI:3651195]	1.15	0.0092	0.3849
LOC102637763; Gm12843	uncharacterized LOC102637763; predicted gene 12843 [Source:MGI Symbol;Acc:MGI:3651051]	1.15	0.048	0.5495
Ly9	lymphocyte antigen 9	1.15	0.0172	0.4475
Man2b1	mannosidase 2, alpha B1	1.15	0.0292	0.4905
Mapk14	mitogen-activated protein kinase 14	1.15	0.0187	0.4529
Mei4	meiosis-specific, MEI4 homolog (S. cerevisiae)	1.15	0.0117	0.409
Mir146b	microRNA 146b	1.15	0.0384	0.5282
Mogat2	monoacylglycerol O-acyltransferase 2	1.15	0.0399	0.5324
Mtmr4	myotubularin related protein 4	1.15	0.0187	0.4529
Nfu1	NFU1 iron-sulfur cluster scaffold homolog (S. cerevisiae)	1.15	0.0236	0.4695
Nov	nephroblastoma overexpressed gene	1.15	0.0477	0.5495
Olfr1054	olfactory receptor 1054	1.15	0.0341	0.5103
Olfr1143	olfactory receptor 1143	1.15	0.0126	0.4205
Oprm1	opioid receptor, mu 1	1.15	0.0303	0.4964
P2ry13	purinergic receptor P2Y, G-protein coupled 13	1.15	0.0368	0.5236
Pdp2	pyruvate dehyrogenase phosphatase catalytic subunit 2	1.15	0.0017	0.2656
Pnma2	paraneoplastic antigen MA2	1.15	0.0456	0.5449
Polg2	polymerase (DNA directed), gamma 2, accessory subunit	1.15	0.0319	0.5028
Ppbp	pro-platelet basic protein	1.15	0.0444	0.5445
Prss51	protease, serine 51	1.15	0.0313	0.4992
Rarres1	retinoic acid receptor responder (tazarotene induced) 1	1.15	0.0181	0.4493
Retnlb	resistin like beta	1.15	0.0209	0.4609
Rrp9	RRP9, small subunit (SSU) processome component, homolog (yeast)	1.15	0.0365	0.5227
Slc5a5	solute carrier family 5 (sodium iodide symporter), member 5	1.15	0.0399	0.5324
Slco1c1	solute carrier organic anion transporter family, member 1c1	1.15	0.0119	0.4114
Snrnp48	small nuclear ribonucleoprotein 48 (U11/U12)	1.15	0.013	0.4231
Snupn	snurportin 1	1.15	0.0095	0.3849
Steap2	six transmembrane epithelial antigen of prostate 2	1.15	0.005	0.3467
Taf9b	TAF9B RNA polymerase II, TATA box binding protein (TBP)-associated factor	1.15	0.0248	0.473
Tagln	transgelin	1.15	0.0308	0.4988
Tbc1d30	TBC1 domain family, member 30	1.15	0.0437	0.5411
Tesk2; Ccdc163	testis-specific kinase 2; coiled-coil domain containing 163	1.15	0.0314	0.5002
Tmem135	transmembrane protein 135	1.15	0.028	0.4854
Tmem161a	transmembrane protein 161A	1.15	0.028	0.4854
Tmem196	transmembrane protein 196	1.15	0.0094	0.3849
Tmod3	tropomodulin 3	1.15	0.0082	0.3795
Tor1aip2	torsin A interacting protein 2	1.15	0.008	0.3787
Trim14	tripartite motif-containing 14	1.15	0.0196	0.4543
Ubxn2b	UBX domain protein 2B	1.15	0.0184	0.4505
Ulbp1	UL16 binding protein 1	1.15	0.0028	0.2944
Unc80	unc-80 homolog (C. elegans)	1.15	0.0115	0.4075
Usp13	ubiquitin specific peptidase 13 (isopeptidase T-3)	1.15	0.0111	0.4027
Ust	uronyl-2-sulfotransferase	1.15	0.0479	0.5495
Utp14b; Acsl3	UTP14, U3 small nucleolar ribonucleoprotein, homolog B (yeast); acyl-CoA synthetase long-chain family member 3	1.15	0.0083	0.3801
Uxs1	UDP-glucuronate decarboxylase 1	1.15	0.0457	0.5449
Wdr36	WD repeat domain 36	1.15	0.0159	0.4405
Zbtb11	zinc finger and BTB domain containing 11	1.15	0.0338	0.5087
Zfp326	zinc finger protein 326	1.15	0.0359	0.5194
Zfp72	zinc finger protein 72	1.15	0.0402	0.5332
Zmat3	zinc finger matrin type 3	1.15	0.0142	0.4356
Zscan4a	zinc finger and SCAN domain containing 4A	1.15	0.0455	0.5449
2019-09-06	septin 6	1.14	0.0492	0.5537
Acad11	acyl-Coenzyme A dehydrogenase family, member 11	1.14	0.0171	0.4473
AF529169	cDNA sequence AF529169	1.14	0.0408	0.5354
Ap1s3	adaptor-related protein complex AP-1, sigma 3	1.14	0.026	0.4808
Armc1	armadillo repeat containing 1	1.14	0.0362	0.5217
Atp6v1g3	ATPase, H+ transporting, lysosomal V1 subunit G3	1.14	0.0437	0.5411
C1qtnf7	C1q and tumor necrosis factor related protein 7	1.14	0.0022	0.2767
Cdc42ep2	CDC42 effector protein (Rho GTPase binding) 2	1.14	0.022	0.4665
Cfap74	cilia and flagella associated protein 74	1.14	0.0147	0.4373
Cpeb3	cytoplasmic polyadenylation element binding protein 3	1.14	0.0266	0.481
Cyp2a22	cytochrome P450, family 2, subfamily a, polypeptide 22	1.14	0.0473	0.5486
Ddr2	discoidin domain receptor family, member 2	1.14	0.0382	0.5269
Defb25	defensin beta 25	1.14	0.0265	0.481
Depdc1a	DEP domain containing 1a	1.14	0.0286	0.4885
Dusp11	dual specificity phosphatase 11 (RNA/RNP complex 1-interacting)	1.14	0.023	0.4684
Echdc1	enoyl Coenzyme A hydratase domain containing 1	1.14	0.0127	0.4216
Fam173b	family with sequence similarity 173, member B	1.14	0.0247	0.473
Fbxl3	F-box and leucine-rich repeat protein 3	1.14	0.0497	0.555
Fdft1	farnesyl diphosphate farnesyl transferase 1	1.14	0.0052	0.3467
Fubp1	far upstream element (FUSE) binding protein 1	1.14	0.0045	0.3327
Gast	gastrin	1.14	0.0126	0.4208
Gpatch2	G patch domain containing 2	1.14	0.0219	0.4663
Gpr137c	G protein-coupled receptor 137C	1.14	0.0099	0.3917
Hexa	hexosaminidase A	1.14	0.0224	0.4678
Hiat1	hippocampus abundant gene transcript 1	1.14	0.0145	0.4367
Hmgcr	3-hydroxy-3-methylglutaryl-Coenzyme A reductase	1.14	0.0324	0.5032
Hmha1	histocompatibility (minor) HA-1	1.14	0.0144	0.436
Igkv13-84	immunoglobulin kappa chain variable 13-84	1.14	0.0086	0.383
Igkv1-88	immunoglobulin kappa chain variable 1-88	1.14	0.046	0.5449
Itgb8	integrin beta 8	1.14	0.0381	0.5267
Izumo4	IZUMO family member 4	1.14	0.0279	0.4847
Kif11	kinesin family member 11	1.14	0.0379	0.526
LOC102638110; Gm8206	uncharacterized LOC102638110; predicted gene 8206 [Source:MGI Symbol;Acc:MGI:3779788]	1.14	0.0052	0.3467
Mafg	v-maf musculoaponeurotic fibrosarcoma oncogene family, protein G (avian)	1.14	0.0156	0.4395
Mlh3	mutL homolog 3 (E coli)	1.14	0.0031	0.3032
Mroh4	maestro heat-like repeat family member 4	1.14	0.0271	0.4816
Muc15	mucin 15	1.14	0.0215	0.4641
Nfkb1	nuclear factor of kappa light polypeptide gene enhancer in B cells 1, p105	1.14	0.0191	0.4537
Nxnl1	nucleoredoxin-like 1	1.14	0.0093	0.3849
Olfr1512	olfactory receptor 1512	1.14	0.0176	0.4493
Olfr63	olfactory receptor 63	1.14	0.0357	0.5184
Olfr924	olfactory receptor 924	1.14	0.0446	0.5447
Pdcd11	programmed cell death 11	1.14	0.0497	0.5547
Pik3r6	phosphoinositide-3-kinase, regulatory subunit 6	1.14	0.0267	0.481
Pla2g6	phospholipase A2, group VI	1.14	0.041	0.5371
Plppr4	phospholipid phosphatase related 4	1.14	0.0122	0.415
Poll	polymerase (DNA directed), lambda	1.14	0.0471	0.5477
Pqlc1	PQ loop repeat containing 1	1.14	0.0433	0.5404
Prm3	protamine 3	1.14	0.0037	0.3203
Psmb11	proteasome (prosome, macropain) subunit, beta type, 11	1.14	0.0264	0.481
Ptprj; Gm38718; Gm39869	protein tyrosine phosphatase, receptor type, J; predicted gene, 38718; predicted gene, 39869	1.14	0.0109	0.4027
Rcc1	regulator of chromosome condensation 1	1.14	0.019	0.4537
Rdh13	retinol dehydrogenase 13 (all-trans and 9-cis)	1.14	0.0247	0.473
Rgs19	regulator of G-protein signaling 19	1.14	0.037	0.5246
Ryr2	ryanodine receptor 2, cardiac	1.14	0.0122	0.415
Sgk3	serum/glucocorticoid regulated kinase 3	1.14	0.0434	0.5404
Slc10a7	solute carrier family 10 (sodium/bile acid cotransporter family), member 7	1.14	0.0031	0.3032
Slc17a1	solute carrier family 17 (sodium phosphate), member 1	1.14	0.0261	0.481
Slc9a9	solute carrier family 9 (sodium/hydrogen exchanger), member 9	1.14	0.0133	0.4251
Snhg7	small nucleolar RNA host gene 7	1.14	0.0078	0.3787
Syne1	spectrin repeat containing, nuclear envelope 1	1.14	0.0272	0.4823
Tmem200a	transmembrane protein 200A	1.14	0.0432	0.5404
Trpm3	transient receptor potential cation channel, subfamily M, member 3	1.14	0.0221	0.4671
Trpv4	transient receptor potential cation channel, subfamily V, member 4	1.14	0.0202	0.4575
Ttc41	tetratricopeptide repeat domain 41	1.14	0.0143	0.4356
Vmn1r213	vomeronasal 1 receptor 213	1.14	0.033	0.5054
Xlr5b	X-linked lymphocyte-regulated 5B	1.14	0.0198	0.4547
AF251705	cDNA sequence AF251705	1.13	0.0276	0.4834
Aifm1	apoptosis-inducing factor, mitochondrion-associated 1	1.13	0.0394	0.5304
Akap2; Pakap	A kinase (PRKA) anchor protein 2; paralemmin A kinase anchor protein	1.13	0.0046	0.333
Anxa7	annexin A7	1.13	0.0091	0.3849
Cacna1a	calcium channel, voltage-dependent, P/Q type, alpha 1A subunit	1.13	0.0221	0.4665
Cbln4	cerebellin 4 precursor protein	1.13	0.0162	0.4428
Ccl22	chemokine (C-C motif) ligand 22	1.13	0.0208	0.4609
Ccne1	cyclin E1	1.13	0.0311	0.4992
Cd209a	CD209a antigen	1.13	0.0299	0.4945
Cd40lg	CD40 ligand	1.13	0.0225	0.4678
Cxcr6	chemokine (C-X-C motif) receptor 6	1.13	0.0332	0.5061
Dnaja3	DnaJ (Hsp40) homolog, subfamily A, member 3	1.13	0.0447	0.5447
Dopey2	dopey family member 2	1.13	0.0245	0.473
Elovl6	ELOVL family member 6, elongation of long chain fatty acids (yeast)	1.13	0.0021	0.272
Fam161b	family with sequence similarity 161, member B	1.13	0.01	0.3934
Fam193b	family with sequence similarity 193, member B	1.13	0.03	0.4945
Fbxo18	F-box protein 18	1.13	0.0257	0.4769
Gbp2b	guanylate binding protein 2b	1.13	0.0385	0.5283
Gm8909; Gm10499; H2-D4	predicted gene 8909; predicted gene 10499; histocompatibility 2, D region locus 4	1.13	0.021	0.4609
Hmgb4os	high-mobility group box 4, opposite strand	1.13	0.0267	0.481
Ifna12	interferon alpha 12	1.13	0.0114	0.4068
Ift122	intraflagellar transport 122	1.13	0.0436	0.541
Igkv8-24	immunoglobulin kappa chain variable 8-24	1.13	0.0161	0.4423
Kcnv1	potassium channel, subfamily V, member 1	1.13	0.0088	0.3849
Kdelc1	KDEL (Lys-Asp-Glu-Leu) containing 1	1.13	0.0114	0.4069
Klhl5	kelch-like 5	1.13	0.0038	0.3211
LOC102633321; 4930448E22Rik	uncharacterized LOC102633321; RIKEN cDNA 4930448E22 gene [Source:MGI Symbol;Acc:MGI:1921931]	1.13	0.0354	0.5165
Lpp	LIM domain containing preferred translocation partner in lipoma	1.13	0.0467	0.5458
Lrrc57	leucine rich repeat containing 57	1.13	0.0105	0.397
M1ap	meiosis 1 associated protein	1.13	0.0145	0.4367
Me2	malic enzyme 2, NAD(+)-dependent, mitochondrial	1.13	0.0322	0.503
Mecr	mitochondrial trans-2-enoyl-CoA reductase	1.13	0.0305	0.4978
Mir342	microRNA 342	1.13	0.0255	0.4755
Mlc1	megalencephalic leukoencephalopathy with subcortical cysts 1 homolog (human)	1.13	0.0261	0.481
N4bp3	NEDD4 binding protein 3	1.13	0.015	0.4375
Noc3l	nucleolar complex associated 3 homolog (S. cerevisiae)	1.13	0.0096	0.3849
Nop16	NOP16 nucleolar protein	1.13	0.0327	0.5034
Nudcd1	NudC domain containing 1	1.13	0.0452	0.5449
Olfr1031	olfactory receptor 1031	1.13	0.0423	0.5397
Olfr1058	olfactory receptor 1058	1.13	0.0432	0.5404
Olfr878	olfactory receptor 878	1.13	0.0179	0.4493
Orm1	orosomucoid 1	1.13	0.0422	0.5397
Pcdh18	protocadherin 18	1.13	0.0159	0.4405
Pced1b	PC-esterase domain containing 1B	1.13	0.0267	0.481
Pde6b	phosphodiesterase 6B, cGMP, rod receptor, beta polypeptide	1.13	0.0378	0.526
Pqlc2	PQ loop repeat containing 2	1.13	0.0219	0.4665
Prcp	prolylcarboxypeptidase (angiotensinase C)	1.13	0.0448	0.5447
Ptprr	protein tyrosine phosphatase, receptor type, R	1.13	0.0221	0.4665
Rcan1	regulator of calcineurin 1	1.13	0.0258	0.4773
Rgs17	regulator of G-protein signaling 17	1.13	0.0278	0.4843
Rrm2b	ribonucleotide reductase M2 B (TP53 inducible)	1.13	0.0153	0.4375
Rttn	rotatin	1.13	0.0296	0.4925
Sdsl	serine dehydratase-like	1.13	0.0188	0.453
Slc13a2os	solute carrier family 13 (sodium-dependent dicarboxylate transporter), member 2, opposite strand	1.13	0.0498	0.5556
Slc22a1	solute carrier family 22 (organic cation transporter), member 1	1.13	0.0324	0.5032
Slc35b4	solute carrier family 35, member B4	1.13	0.0418	0.5395
Sp4	trans-acting transcription factor 4	1.13	0.0452	0.5449
Sstr4	somatostatin receptor 4	1.13	0.0426	0.5402
Syne1	spectrin repeat containing, nuclear envelope 1	1.13	0.0329	0.5054
Tcirg1	T cell, immune regulator 1, ATPase, H+ transporting, lysosomal V0 protein A3	1.13	0.0225	0.4678
Timmdc1	translocase of inner mitochondrial membrane domain containing 1	1.13	0.0169	0.4473
Tmem147os; Sbsn	transmembrane protein 147, opposite strand; suprabasin	1.13	0.0261	0.481
Top2a	topoisomerase (DNA) II alpha	1.13	0.0369	0.5242
Trim31	tripartite motif-containing 31	1.13	0.0345	0.5123
Trpm2	transient receptor potential cation channel, subfamily M, member 2	1.13	0.0496	0.5538
Tssk6	testis-specific serine kinase 6	1.13	0.0246	0.473
Vav1	vav 1 oncogene	1.13	0.0459	0.5449
Vmn1r43	vomeronasal 1 receptor 43	1.13	0.0292	0.4911
Wwp1	WW domain containing E3 ubiquitin protein ligase 1	1.13	0.0208	0.4607
Zc3h7a	zinc finger CCCH type containing 7 A	1.13	0.037	0.5242
Zc4h2	zinc finger, C4H2 domain containing	1.13	0.0205	0.4596
Zfp386	zinc finger protein 386 (Kruppel-like)	1.13	0.0156	0.4392
Zfp654	zinc finger protein 654	1.13	0.0321	0.503
Zfp759	zinc finger protein 759	1.13	0.0217	0.4644
Zfr2	zinc finger RNA binding protein 2	1.13	0.0363	0.5217
Zkscan8	zinc finger with KRAB and SCAN domains 8	1.13	0.0079	0.3787
Zw10	zw10 kinetochore protein	1.13	0.0212	0.4613
2019-09-08	septin 8	1.12	0.0323	0.503
2019-09-11	septin 11	1.12	0.0068	0.3702
Abhd6	abhydrolase domain containing 6	1.12	0.0207	0.4607
Amtn	amelotin	1.12	0.0211	0.4609
Apba1	amyloid beta (A4) precursor protein binding, family A, member 1	1.12	0.0235	0.4689
Cdca2	cell division cycle associated 2	1.12	0.0151	0.4375
Cep350	centrosomal protein 350	1.12	0.0369	0.5237
Cldn15	claudin 15	1.12	0.0339	0.5087
Cobll1	Cobl-like 1	1.12	0.0236	0.4695
Dnajb11	DnaJ (Hsp40) homolog, subfamily B, member 11	1.12	0.0287	0.4885
Dusp19; Nup35	dual specificity phosphatase 19; nucleoporin 35	1.12	0.0379	0.526
Erlin1	ER lipid raft associated 1	1.12	0.0264	0.481
Faah	fatty acid amide hydrolase	1.12	0.0435	0.5406
Fads2	fatty acid desaturase 2	1.12	0.049	0.5528
Fam13c	family with sequence similarity 13, member C	1.12	0.0418	0.5397
Fam57a	family with sequence similarity 57, member A	1.12	0.0286	0.4885
Fli1	Friend leukemia integration 1	1.12	0.0398	0.532
Gfod2	glucose-fructose oxidoreductase domain containing 2	1.12	0.0118	0.409
Glt28d2; Fam160a1; Arfip1	glycosyltransferase 28 domain containing 2; family with sequence similarity 160, member A1; ADP-ribosylation factor interacting protein 1	1.12	0.0422	0.5397
Gltscr1l	GLTSCR1-like	1.12	0.015	0.4375
Gm17801	predicted gene, 17801	1.12	0.0297	0.4925
Gm3934; Gstp2	predicted gene 3934; glutathione S-transferase, pi 2	1.12	0.0153	0.4375
Gpr26; BC058420	G protein-coupled receptor 26; cDNA sequence BC058420	1.12	0.0282	0.4859
Hcn3	hyperpolarization-activated, cyclic nucleotide-gated K+ 3	1.12	0.0187	0.4529
Herc3	hect domain and RLD 3	1.12	0.0205	0.4601
Hmces	5-hydroxymethylcytosine (hmC) binding, ES cell specific	1.12	0.0275	0.4834
Hpn	hepsin	1.12	0.0153	0.4375
Igkv5-43	immunoglobulin kappa chain variable 5-43	1.12	0.0407	0.5348
Kcnk16	potassium channel, subfamily K, member 16	1.12	0.0166	0.4453
Klhl3	kelch-like 3	1.12	0.0415	0.5383
Krt33a	keratin 33A	1.12	0.0418	0.5395
Krt71	keratin 71	1.12	0.0447	0.5447
Lime1; Zgpat	Lck interacting transmembrane adaptor 1; zinc finger, CCCH-type with G patch domain	1.12	0.034	0.5095
Manea	mannosidase, endo-alpha	1.12	0.044	0.5421
Map3k6	mitogen-activated protein kinase kinase kinase 6	1.12	0.042	0.5397
Mars2	methionine-tRNA synthetase 2 (mitochondrial)	1.12	0.0043	0.3327
Meox2	mesenchyme homeobox 2	1.12	0.0241	0.473
Mep1b	meprin 1 beta	1.12	0.0398	0.532
Mfsd7c	major facilitator superfamily domain containing 7C	1.12	0.0389	0.5289
Mir3109	microRNA 3109	1.12	0.0122	0.415
Mir872	microRNA 872	1.12	0.034	0.5097
Mkl2	MKL/myocardin-like 2	1.12	0.0328	0.5045
Mpp7	membrane protein, palmitoylated 7 (MAGUK p55 subfamily member 7)	1.12	0.0428	0.5404
Mrgprf	MAS-related GPR, member F	1.12	0.0305	0.4978
Mrps12	mitochondrial ribosomal protein S12	1.12	0.025	0.4735
Mvk	mevalonate kinase	1.12	0.041	0.5368
Nup93	nucleoporin 93	1.12	0.0199	0.4547
Olfr982	olfactory receptor 982	1.12	0.0026	0.2858
Oxtr	oxytocin receptor	1.12	0.0225	0.4678
Pcgf6	polycomb group ring finger 6	1.12	0.0282	0.4857
Pdia3	protein disulfide isomerase associated 3	1.12	0.0101	0.3943
Pik3c2g	phosphatidylinositol 3-kinase, C2 domain containing, gamma polypeptide	1.12	0.0419	0.5397
Polk	polymerase (DNA directed), kappa	1.12	0.0131	0.4231
Rbm20	RNA binding motif protein 20	1.12	0.029	0.4902
Reg3b	regenerating islet-derived 3 beta	1.12	0.0418	0.5395
Rnasel	ribonuclease L (2, 5-oligoisoadenylate synthetase-dependent)	1.12	0.048	0.5495
Rnmtl1	RNA methyltransferase like 1	1.12	0.0334	0.5074
Sec23b	SEC23 homolog B, COPII coat complex component	1.12	0.0385	0.5283
Sfxn4	sideroflexin 4	1.12	0.0198	0.4547
Sh2b1	SH2B adaptor protein 1	1.12	0.04	0.5324
Sh3d19	SH3 domain protein D19	1.12	0.0105	0.397
Slc34a2	solute carrier family 34 (sodium phosphate), member 2	1.12	0.0226	0.4678
Slc35a5	solute carrier family 35, member A5	1.12	0.0072	0.3728
Sowahc	sosondowah ankyrin repeat domain family member C	1.12	0.0177	0.4493
Syngr4	synaptogyrin 4	1.12	0.0429	0.5404
Tert	telomerase reverse transcriptase	1.12	0.018	0.4493
Tmem80	transmembrane protein 80	1.12	0.0342	0.511
Tor4a	torsin family 4, member A	1.12	0.0226	0.4678
Trim58	tripartite motif-containing 58	1.12	0.0275	0.4834
Uggt1	UDP-glucose glycoprotein glucosyltransferase 1	1.12	0.0323	0.503
Upk3bl	uroplakin 3B-like	1.12	0.0346	0.5126
Usp31	ubiquitin specific peptidase 31	1.12	0.0463	0.5449
Vmn1r25	vomeronasal 1 receptor 25	1.12	0.0415	0.5383
Vmn2r28	vomeronasal 2, receptor 28	1.12	0.0131	0.4231
Xkr5	X Kell blood group precursor-related family, member 5	1.12	0.0325	0.5032
Xrcc3	X-ray repair complementing defective repair in Chinese hamster cells 3	1.12	0.0284	0.4884
Zfpm2	zinc finger protein, multitype 2	1.12	0.0449	0.5447
Zfr	zinc finger RNA binding protein	1.12	0.0186	0.4528
AA543186	expressed sequence AA543186	1.11	0.0191	0.4537
Acrbp	proacrosin binding protein	1.11	0.0241	0.473
Atp8a1	ATPase, aminophospholipid transporter (APLT), class I, type 8A, member 1	1.11	0.0206	0.4607
B4galt6	UDP-Gal:betaGlcNAc beta 1,4-galactosyltransferase, polypeptide 6	1.11	0.0461	0.5449
Bend7	BEN domain containing 7	1.11	0.0341	0.5103
Bicd2	bicaudal D homolog 2 (Drosophila)	1.11	0.0439	0.5417
C4bp	complement component 4 binding protein	1.11	0.0432	0.5404
Ccdc34	coiled-coil domain containing 34	1.11	0.0438	0.5412
Cdk2ap1	CDK2 (cyclin-dependent kinase 2)-associated protein 1	1.11	0.0312	0.4992
Cep112	centrosomal protein 112	1.11	0.0203	0.4588
Cfap73	cilia and flagella associated protein 73	1.11	0.0042	0.3327
Chmp3	charged multivesicular body protein 3	1.11	0.0396	0.5314
Cntn1	contactin 1	1.11	0.0101	0.3935
Cpa6	carboxypeptidase A6	1.11	0.0255	0.4755
Cyyr1	cysteine and tyrosine-rich protein 1	1.11	0.0286	0.4885
Dazl	deleted in azoospermia-like	1.11	0.0252	0.4746
Dctd; Gm39174	dCMP deaminase; predicted gene, 39174	1.11	0.0467	0.5458
Defb5	defensin beta 5	1.11	0.021	0.4609
Dhrs3	dehydrogenase/reductase (SDR family) member 3	1.11	0.0447	0.5447
Dpys	dihydropyrimidinase	1.11	0.0447	0.5447
Eda2r	ectodysplasin A2 receptor	1.11	0.0203	0.4591
Erap1	endoplasmic reticulum aminopeptidase 1	1.11	0.0269	0.481
Eri2	exoribonuclease 2	1.11	0.0462	0.5449
Ero1lb	ERO1-like beta (S. cerevisiae)	1.11	0.0301	0.4947
Fa2h	fatty acid 2-hydroxylase	1.11	0.0207	0.4607
Fgf20	fibroblast growth factor 20	1.11	0.0253	0.4746
Focad	focadhesin	1.11	0.0163	0.4442
Fras1	Fraser syndrome 1 homolog (human)	1.11	0.0292	0.4911
Ggt6	gamma-glutamyltransferase 6	1.11	0.0223	0.4678
Gkn3	gastrokine 3	1.11	0.0299	0.4944
Gm17764	28S ribosomal protein S14, mitochondrial-like	1.11	0.0189	0.4537
Gm21388	predicted gene, 21388	1.11	0.0441	0.5426
Hipk3; Mir1902	homeodomain interacting protein kinase 3; microRNA 1902	1.11	0.0216	0.4641
Hpcal4	hippocalcin-like 4	1.11	0.0361	0.5212
Igkv4-61; Igkv4-68	immunoglobulin kappa chain variable 4-61; immunoglobulin kappa variable 4-68	1.11	0.0252	0.4746
Itch	itchy, E3 ubiquitin protein ligase	1.11	0.0231	0.4684
Kcna3	potassium voltage-gated channel, shaker-related subfamily, member 3	1.11	0.0482	0.5499
L3mbtl3	l(3)mbt-like 3 (Drosophila)	1.11	0.0196	0.4543
Lmbrd1	LMBR1 domain containing 1	1.11	0.0273	0.4824
LOC102634058	uncharacterized LOC102634058	1.11	0.0111	0.4027
LOC105246018; Gm15609	uncharacterized LOC105246018; predicted gene 15609 [Source:MGI Symbol;Acc:MGI:3783055]	1.11	0.0226	0.468
Map2k1	mitogen-activated protein kinase kinase 1	1.11	0.0104	0.3969
Mbnl2	muscleblind-like 2	1.11	0.0448	0.5447
Mir1193	microRNA 1193	1.11	0.039	0.5289
Mum1	melanoma associated antigen (mutated) 1	1.11	0.0419	0.5397
Nek6	NIMA (never in mitosis gene a)-related expressed kinase 6	1.11	0.0457	0.5449
Nos1ap	nitric oxide synthase 1 (neuronal) adaptor protein	1.11	0.0183	0.4493
Olfr1259	olfactory receptor 1259	1.11	0.0465	0.5458
Olfr145	olfactory receptor 145	1.11	0.0433	0.5404
Otud1	OTU domain containing 1	1.11	0.0289	0.4901
Plppr5	phospholipid phosphatase related 5	1.11	0.0295	0.4915
Ppy	pancreatic polypeptide	1.11	0.0167	0.4453
Pth2r	parathyroid hormone 2 receptor	1.11	0.0165	0.4453
Rasgrf2	RAS protein-specific guanine nucleotide-releasing factor 2	1.11	0.0148	0.4373
Reg3d	regenerating islet-derived 3 delta	1.11	0.0312	0.4992
Rnf152	ring finger protein 152	1.11	0.0434	0.5404
Rnpep	arginyl aminopeptidase (aminopeptidase B)	1.11	0.0198	0.4547
Rp1l1	retinitis pigmentosa 1 homolog (human)-like 1	1.11	0.0453	0.5449
Rps6kl1	ribosomal protein S6 kinase-like 1	1.11	0.0225	0.4678
Rrbp1	ribosome binding protein 1	1.11	0.0478	0.5495
Satb1	special AT-rich sequence binding protein 1	1.11	0.0348	0.5143
Sel1l	sel-1 suppressor of lin-12-like (C. elegans)	1.11	0.0317	0.5022
Sergef	secretion regulating guanine nucleotide exchange factor	1.11	0.0324	0.5032
Slc6a16	solute carrier family 6, member 16	1.11	0.0281	0.4857
Spry3	sprouty homolog 3 (Drosophila)	1.11	0.018	0.4493
Syce1	synaptonemal complex central element protein 1	1.11	0.0199	0.4547
Tmod2	tropomodulin 2	1.11	0.0399	0.5324
Trcg1	taste receptor cell gene 1	1.11	0.0183	0.4493
Trpv3	transient receptor potential cation channel, subfamily V, member 3	1.11	0.044	0.5421
Tspan32	tetraspanin 32	1.11	0.0467	0.5458
Uchl4; Uchl3	ubiquitin carboxyl-terminal esterase L4; ubiquitin carboxyl-terminal esterase L3 (ubiquitin thiolesterase)	1.11	0.0481	0.5495
Vezt	vezatin, adherens junctions transmembrane protein	1.11	0.0391	0.53
Wdr78	WD repeat domain 78	1.11	0.0421	0.5397
Zfp354a	zinc finger protein 354A	1.11	0.0447	0.5447
Zfp790	zinc finger protein 790	1.11	0.0158	0.4403
Zfp940	zinc finger protein 940	1.11	0.0459	0.5449
Zmynd8	zinc finger, MYND-type containing 8	1.11	0.0126	0.4205
Aspa	aspartoacylase	1.1	0.0319	0.5028
Clk2	CDC-like kinase 2	1.1	0.0362	0.5217
Cnrip1	cannabinoid receptor interacting protein 1	1.1	0.0308	0.4988
Cpb1	carboxypeptidase B1 (tissue)	1.1	0.0294	0.4913
Ctsj	cathepsin J	1.1	0.0344	0.5116
Cyp4b1	cytochrome P450, family 4, subfamily b, polypeptide 1	1.1	0.0237	0.4713
D6Wsu163e	DNA segment, Chr 6, Wayne State University 163, expressed	1.1	0.0124	0.4168
Dtna	dystrobrevin alpha	1.1	0.043	0.5404
Dynll1	dynein light chain LC8-type 1	1.1	0.0106	0.3974
Epb41l2	erythrocyte membrane protein band 4.1 like 2	1.1	0.0152	0.4375
Fam212b	family with sequence similarity 212, member B	1.1	0.0427	0.5403
Gprc5a	G protein-coupled receptor, family C, group 5, member A	1.1	0.0457	0.5449
Igfl3	IGF-like family member 3	1.1	0.038	0.5262
Ins2	insulin II	1.1	0.0337	0.5087
Kantr	Kdm5c adjacent non-coding transcript	1.1	0.0244	0.473
Kcng3	potassium voltage-gated channel, subfamily G, member 3	1.1	0.0316	0.5017
Klhl2	kelch-like 2, Mayven	1.1	0.0449	0.5447
Mir30c-1	microRNA 30c-1	1.1	0.0286	0.4885
Mmp27	matrix metallopeptidase 27	1.1	0.0383	0.5282
Mroh5	maestro heat-like repeat family member 5	1.1	0.0471	0.5477
Mrpl45	mitochondrial ribosomal protein L45	1.1	0.0344	0.5116
Mtrr	5-methyltetrahydrofolate-homocysteine methyltransferase reductase	1.1	0.0104	0.3967
Mttp	microsomal triglyceride transfer protein	1.1	0.0488	0.5524
Mutyh	mutY homolog (E. coli)	1.1	0.0147	0.4373
n-R5s15	nuclear encoded rRNA 5S 15 [Source:MGI Symbol;Acc:MGI:4421749]	1.1	0.0217	0.4644
Pabpc5	poly(A) binding protein, cytoplasmic 5	1.1	0.0258	0.4777
Prr30	proline rich 30	1.1	0.0103	0.3958
Rbl2	retinoblastoma-like 2	1.1	0.0322	0.503
Rhno1	RAD9-HUS1-RAD1 interacting nuclear orphan 1	1.1	0.0136	0.4282
Scn9a	sodium channel, voltage-gated, type IX, alpha	1.1	0.043	0.5404
Skint7	selection and upkeep of intraepithelial T cells 7	1.1	0.029	0.4903
Slc2a13	solute carrier family 2 (facilitated glucose transporter), member 13	1.1	0.0468	0.546
Slc39a10	solute carrier family 39 (zinc transporter), member 10	1.1	0.0278	0.4844
Slitrk1	SLIT and NTRK-like family, member 1	1.1	0.0115	0.4069
Tigd2	tigger transposable element derived 2	1.1	0.0403	0.5335
Tmem63c	transmembrane protein 63c	1.1	0.0271	0.4816
Tmtc4	transmembrane and tetratricopeptide repeat containing 4	1.1	0.0392	0.5304
Tnnc1	troponin C, cardiac/slow skeletal	1.1	0.0377	0.526
Tom1	target of myb1 homolog (chicken)	1.1	0.0483	0.55
Tom1l2; Gm38501	target of myb1-like 2 (chicken); predicted gene, 38501	1.1	0.0404	0.5338
Trappc8	trafficking protein particle complex 8	1.1	0.0222	0.4678
Vmn1r100; Vmn1r148	vomeronasal 1 receptor 100; vomeronasal 1 receptor 148	1.1	0.0192	0.4537
Vmn1r112	vomeronasal 1 receptor 112	1.1	0.0368	0.5236
Vmn1r189	vomeronasal 1 receptor 189	1.1	0.0141	0.4352
Xpot	exportin, tRNA (nuclear export receptor for tRNAs)	1.1	0.0203	0.4591
Zbtb10	zinc finger and BTB domain containing 10	1.1	0.0464	0.5449
Zfat	zinc finger and AT hook domain containing	1.1	0.0459	0.5449
Zfp189	zinc finger protein 189	1.1	0.0423	0.5397
Zfp236	zinc finger protein 236	1.1	0.0144	0.4367
Zfp385b	zinc finger protein 385B	1.1	0.0348	0.5143
Abcd4	ATP-binding cassette, sub-family D (ALD), member 4	1.09	0.0323	0.5032
Ankrd13c	ankyrin repeat domain 13c	1.09	0.0482	0.55
Chn1	chimerin 1	1.09	0.0234	0.4689
Fam120c	family with sequence similarity 120, member C	1.09	0.0089	0.3849
Fam129c; Pgls	family with sequence similarity 129, member C; 6-phosphogluconolactonase	1.09	0.0335	0.5074
Hspa8	heat shock protein 8	1.09	0.0378	0.526
Htr2a	5-hydroxytryptamine (serotonin) receptor 2A	1.09	0.0262	0.481
Htra1	HtrA serine peptidase 1	1.09	0.0149	0.4375
Ighv1-81	immunoglobulin heavy variable 1-81	1.09	0.0299	0.4944
Igkv1-133	immunoglobulin kappa variable 1-133	1.09	0.0427	0.5403
Kremen2	kringle containing transmembrane protein 2	1.09	0.0454	0.5449
LOC102637912; LOC105242503	sperm motility kinase W-like; sperm motility kinase Z-like	1.09	0.0183	0.4493
LOC105243129; Gm10699	uncharacterized LOC105243129; predicted gene 10699 [Source:MGI Symbol;Acc:MGI:3642530]	1.09	0.0412	0.5379
Maats1	MYCBP-associated, testis expressed 1	1.09	0.0351	0.5158
Malrd1	MAM and LDL receptor class A domain containing 1	1.09	0.034	0.5095
Med20	mediator complex subunit 20	1.09	0.022	0.4665
Mir670; E530001K10Rik	microRNA 670; RIKEN cDNA E530001K10 gene	1.09	0.0286	0.4885
Mmp3	matrix metallopeptidase 3	1.09	0.0437	0.5411
Nckap1l	NCK associated protein 1 like	1.09	0.0452	0.5449
Olfr46	olfactory receptor 46	1.09	0.0485	0.5508
Olfr577	olfactory receptor 577	1.09	0.0294	0.4911
Olfr741	olfactory receptor 741	1.09	0.0431	0.5404
Platr25	pluripotency associated transcript 25	1.09	0.0363	0.5224
Prr14; B130055M24Rik	proline rich 14; RIKEN cDNA B130055M24 gene	1.09	0.0462	0.5449
Ptpru	protein tyrosine phosphatase, receptor type, U	1.09	0.0163	0.4435
Sema3g	sema domain, immunoglobulin domain (Ig), short basic domain, secreted, (semaphorin) 3G	1.09	0.0454	0.5449
Slc45a3	solute carrier family 45, member 3	1.09	0.0175	0.449
Sorbs1	sorbin and SH3 domain containing 1	1.09	0.0159	0.4405
Trav6n-6	T cell receptor alpha variable 6N-6	1.09	0.0495	0.5538
Tspan5	tetraspanin 5	1.09	0.0468	0.546
Zfp626	zinc finger protein 626	1.09	0.0332	0.5059
Airn	antisense Igf2r RNA	1.08	0.0473	0.5485
Akr1d1	aldo-keto reductase family 1, member D1	1.08	0.0224	0.4678
Cd52	CD52 antigen	1.08	0.0335	0.5074
Cpa5	carboxypeptidase A5	1.08	0.0447	0.5447
Fam219b	family with sequence similarity 219, member B	1.08	0.0329	0.5054
Fut4	fucosyltransferase 4	1.08	0.0337	0.5087
Gbp3	guanylate binding protein 3	1.08	0.0237	0.4713
Gnb3	guanine nucleotide binding protein (G protein), beta 3	1.08	0.0336	0.5077
Gucy1a2	guanylate cyclase 1, soluble, alpha 2	1.08	0.0353	0.5165
Il6st	interleukin 6 signal transducer	1.08	0.0367	0.5236
Kcnh1	potassium voltage-gated channel, subfamily H (eag-related), member 1	1.08	0.0459	0.5449
Olfr1321	olfactory receptor 1321	1.08	0.0414	0.5383
Ppargc1b	peroxisome proliferative activated receptor, gamma, coactivator 1 beta	1.08	0.0447	0.5447
Rab21	RAB21, member RAS oncogene family	1.08	0.0149	0.4375
Stxbp4	syntaxin binding protein 4	1.08	0.0349	0.5149
Tmem150c	transmembrane protein 150C	1.08	0.0289	0.4901
Trav13-1	T cell receptor alpha variable 13-1	1.08	0.0489	0.5524
Zmat1	zinc finger, matrin type 1	1.08	0.0379	0.526
Antxr2	anthrax toxin receptor 2	1.07	0.0382	0.5269
Cd74; Mir5107	CD74 antigen (invariant polypeptide of major histocompatibility complex, class II antigen-associated); microRNA 5107	1.07	0.0464	0.5449
Ints10	integrator complex subunit 10	1.07	0.037	0.5242
Limch1	LIM and calponin homology domains 1	1.07	0.0452	0.5449
Mir466l	microRNA 466l	1.07	0.0372	0.5247
Mmachc	methylmalonic aciduria cblC type, with homocystinuria	1.07	0.0313	0.4992
Mospd2	motile sperm domain containing 2	1.07	0.0218	0.4662
Olfr574	olfactory receptor 574	1.07	0.0473	0.5485
Ppargc1a	peroxisome proliferative activated receptor, gamma, coactivator 1 alpha	1.07	0.029	0.4903
Rin1	Ras and Rab interactor 1	1.07	0.0162	0.4428
Slc1a2	solute carrier family 1 (glial high affinity glutamate transporter), member 2	1.07	0.0242	0.473
Thada	thyroid adenoma associated	1.07	0.0285	0.4885
Ugcg	UDP-glucose ceramide glucosyltransferase	1.07	0.036	0.5202
C2cd3	C2 calcium-dependent domain containing 3	1.06	0.0439	0.5418
Cers6	ceramide synthase 6	1.06	0.0376	0.5253
Clcf1	cardiotrophin-like cytokine factor 1	1.06	0.0278	0.4843
Fam114a2	family with sequence similarity 114, member A2	1.06	0.038	0.526
Map6d1	MAP6 domain containing 1	1.06	0.0405	0.5344
Phc3	polyhomeotic-like 3 (Drosophila)	1.06	0.0477	0.5495
Stx11	syntaxin 11	1.06	0.0406	0.5348
Tppp	tubulin polymerization promoting protein	1.06	0.0368	0.5236
Usp33	ubiquitin specific peptidase 33	1.06	0.0321	0.503
Abcc6	ATP-binding cassette, sub-family C (CFTR/MRP), member 6	1.05	0.0458	0.5449
Arhgap27os1	Rho GTPase activating protein 27, opposite strand 1	1.05	0.0457	0.5449
Ces2h	carboxylesterase 2H	1.05	0.0285	0.4885
Mgat4e	MGAT4 family, member E	1.05	0.0495	0.5538
Mir497	microRNA 497	1.05	0.0477	0.5495
Ovca2; Dph1	candidate tumor suppressor in ovarian cancer 2; DPH1 homolog (S. cerevisiae)	1.05	0.047	0.5475
Rubcn	RUN domain and cysteine-rich domain containing, Beclin 1-interacting protein	1.05	0.0351	0.5156
Serac1	serine active site containing 1	1.05	0.0432	0.5404
Sphkap	SPHK1 interactor, AKAP domain containing	1.05	0.0364	0.5224
Hgh1	HGH1 homolog	1.04	0.0441	0.5426
Slc37a2	solute carrier family 37 (glycerol-3-phosphate transporter), member 2	1.04	0.0489	0.5524
Olfr1241	olfactory receptor 1241	-1.04	0.0414	0.5383
Vmn2r81	vomeronasal 2, receptor 81	-1.04	0.0437	0.5411
Adam7	a disintegrin and metallopeptidase domain 7	-1.05	0.0366	0.5231
Mcpt4	mast cell protease 4	-1.06	0.0422	0.5397
Smarcd1	SWI/SNF related, matrix associated, actin dependent regulator of chromatin, subfamily d, member 1	-1.06	0.0342	0.5108
Zfp36l3	zinc finger protein 36, C3H type-like 3	-1.06	0.0452	0.5449
Ddx56	DEAD (Asp-Glu-Ala-Asp) box polypeptide 56	-1.07	0.0389	0.5289
Il10	interleukin 10	-1.07	0.033	0.5054
Psmd8	proteasome (prosome, macropain) 26S subunit, non-ATPase, 8	-1.07	0.0465	0.5458
Rps11	ribosomal protein S11	-1.07	0.0227	0.468
Rps5	ribosomal protein S5	-1.07	0.0331	0.5059
Tesk1	testis specific protein kinase 1	-1.07	0.0422	0.5397
Tph1	tryptophan hydroxylase 1	-1.07	0.046	0.5449
Wt1os	Wilms tumor 1 homolog, opposite strand	-1.07	0.0452	0.5449
Ankef1; BC034902	ankyrin repeat and EF-hand domain containing 1; cDNA sequence BC034902	-1.08	0.0415	0.5383
Ccar2	cell cycle activator and apoptosis regulator 2	-1.08	0.0413	0.5383
Cplx4	complexin 4	-1.08	0.0331	0.5059
D5Ertd577e	DNA segment, Chr 5, ERATO Doi 577, expressed	-1.08	0.0293	0.4911
Eif3g	eukaryotic translation initiation factor 3, subunit G	-1.08	0.0306	0.4979
Igf2bp3	insulin-like growth factor 2 mRNA binding protein 3	-1.08	0.0445	0.5447
Ip6k2	inositol hexaphosphate kinase 2	-1.08	0.0364	0.5227
Mup4	major urinary protein 4	-1.08	0.0389	0.5289
Olfr943	olfactory receptor 943	-1.08	0.0356	0.5183
Orm3	orosomucoid 3	-1.08	0.0425	0.5397
Pdzd11	PDZ domain containing 11	-1.08	0.0338	0.5087
Rnf169	ring finger protein 169	-1.08	0.0273	0.4824
Rps10	ribosomal protein S10	-1.08	0.0153	0.4375
Sis	sucrase isomaltase (alpha-glucosidase)	-1.08	0.0443	0.5442
Tmem222	transmembrane protein 222	-1.08	0.0332	0.5059
Traj9	T cell receptor alpha joining 9	-1.08	0.0227	0.4681
Try10	trypsin 10; trypsin 10 [Source:MGI Symbol;Acc:MGI:3687012]	-1.08	0.0309	0.4992
Twf1	twinfilin, actin-binding protein, homolog 1 (Drosophila)	-1.08	0.0434	0.5404
Ufc1	ubiquitin-fold modifier conjugating enzyme 1	-1.08	0.0117	0.409
Vipas39	VPS33B interacting protein, apical-basolateral polarity regulator, spe-39 homolog	-1.08	0.0405	0.5344
Vmn1r195	vomeronasal 1 receptor 195	-1.08	0.0486	0.5509
Arl6ip4	ADP-ribosylation factor-like 6 interacting protein 4	-1.09	0.0255	0.4755
Bsph1	binder of sperm protein homolog 1	-1.09	0.0281	0.4857
Chrna9	cholinergic receptor, nicotinic, alpha polypeptide 9	-1.09	0.035	0.5149
Dact1	dapper homolog 1, antagonist of beta-catenin (xenopus)	-1.09	0.0194	0.4537
Gabra6	gamma-aminobutyric acid (GABA) A receptor, subunit alpha 6	-1.09	0.0473	0.5485
Ict1	immature colon carcinoma transcript 1	-1.09	0.0288	0.4901
Ilf3	interleukin enhancer binding factor 3	-1.09	0.0193	0.4537
Mrpl53	mitochondrial ribosomal protein L53	-1.09	0.0279	0.4847
Olfr653	olfactory receptor 653	-1.09	0.043	0.5404
Pgam2	phosphoglycerate mutase 2	-1.09	0.0455	0.5449
Polr2f	polymerase (RNA) II (DNA directed) polypeptide F	-1.09	0.0408	0.536
Ppp1r10	protein phosphatase 1, regulatory subunit 10	-1.09	0.0129	0.4222
Rcor3	REST corepressor 3	-1.09	0.0238	0.4713
Serinc2	serine incorporator 2	-1.09	0.0286	0.4885
Snrnp40	small nuclear ribonucleoprotein 40 (U5)	-1.09	0.0449	0.5447
Suco	SUN domain containing ossification factor	-1.09	0.0392	0.5304
Tas2r109; Gm18690	taste receptor, type 2, member 109; taste receptor, type 2, member 117 pseudogene	-1.09	0.0476	0.5495
Trgj2	T cell receptor gamma joining 2	-1.09	0.0235	0.4689
Vash2	vasohibin 2	-1.09	0.0464	0.5449
Vmn2r122; Vmn2r-ps159	vomeronasal 2, receptor, 122; vomeronasal 2, receptor, pseudogene 159	-1.09	0.0433	0.5404
Zfp599	zinc finger protein 599	-1.09	0.0263	0.481
Bsx	brain specific homeobox	-1.1	0.0432	0.5404
Chst2	carbohydrate sulfotransferase 2	-1.1	0.0388	0.5287
Cox6b1	cytochrome c oxidase, subunit VIb polypeptide 1	-1.1	0.0312	0.4992
Dhx34	DEAH (Asp-Glu-Ala-His) box polypeptide 34	-1.1	0.0327	0.5043
Fbxo4	F-box protein 4	-1.1	0.0382	0.5276
Gak	cyclin G associated kinase	-1.1	0.0268	0.481
Gm5; Zar1l	predicted gene 5; zygote arrest 1-like	-1.1	0.0279	0.4847
Gm9855; Tdg	thymine DNA glycosylase pseudogene; thymine DNA glycosylase	-1.1	0.0343	0.5116
Got1l1	glutamic-oxaloacetic transaminase 1-like 1	-1.1	0.0434	0.5404
Hebp2	heme binding protein 2	-1.1	0.0391	0.53
Klhl29	kelch-like 29	-1.1	0.0255	0.4755
Ldhal6b	lactate dehydrogenase A-like 6B	-1.1	0.0315	0.5014
Lmna	lamin A	-1.1	0.0394	0.5304
Mup-ps12	major urinary protein, pseudogene 12	-1.1	0.0347	0.5135
Nkx2-1	NK2 homeobox 1	-1.1	0.0283	0.4871
Nr2f2	nuclear receptor subfamily 2, group F, member 2	-1.1	0.0421	0.5397
Olfr744	olfactory receptor 744	-1.1	0.0163	0.4444
Pfkfb1	6-phosphofructo-2-kinase/fructose-2,6-biphosphatase 1	-1.1	0.0324	0.5032
Rpl31; Rpl31-ps8	ribosomal protein L31; ribosomal protein L31, pseudogene 8	-1.1	0.0246	0.473
Scgb2b19	secretoglobin, family 2B, member 19	-1.1	0.0372	0.5247
Six3	sine oculis-related homeobox 3	-1.1	0.0444	0.5445
Slc44a4	solute carrier family 44, member 4	-1.1	0.0457	0.5449
Stil	Scl/Tal1 interrupting locus	-1.1	0.03	0.4945
Vmn1r85	vomeronasal 1 receptor 85	-1.1	0.0455	0.5449
Vmn2r61	vomeronasal 2, receptor 61	-1.1	0.0252	0.4746
Aldoart1	aldolase 1 A, retrogene 1	-1.11	0.0415	0.5383
Aym1	activator of yeast meiotic promoters 1	-1.11	0.0359	0.5199
Camk2g	calcium/calmodulin-dependent protein kinase II gamma	-1.11	0.0271	0.4816
Casq2	calsequestrin 2	-1.11	0.0127	0.4213
Ccdc17	coiled-coil domain containing 17	-1.11	0.0437	0.5412
Ccdc18	coiled-coil domain containing 18	-1.11	0.0395	0.5309
Cd200r4	CD200 receptor 4	-1.11	0.0303	0.4965
Cep78	centrosomal protein 78	-1.11	0.0272	0.4823
Cib4	calcium and integrin binding family member 4	-1.11	0.022	0.4665
Cnksr1	connector enhancer of kinase suppressor of Ras 1	-1.11	0.0225	0.4678
D6Ertd527e	DNA segment, Chr 6, ERATO Doi 527, expressed	-1.11	0.0171	0.4473
Elp6	elongator acetyltransferase complex subunit 6	-1.11	0.0424	0.5397
Eno1b	enolase 1B, retrotransposed	-1.11	0.0191	0.4537
Etnppl	ethanolamine phosphate phospholyase	-1.11	0.0416	0.5383
F5	coagulation factor V	-1.11	0.0289	0.4901
Gsta3	glutathione S-transferase, alpha 3	-1.11	0.0345	0.5125
Hdc	histidine decarboxylase	-1.11	0.0352	0.5158
Hist1h3g	histone cluster 1, H3g	-1.11	0.0194	0.4537
Kdm4d	lysine (K)-specific demethylase 4D	-1.11	0.0493	0.5537
Krtap19-2	keratin associated protein 19-2	-1.11	0.0197	0.4547
LOC102634314	PRAME family member 8-like	-1.11	0.0414	0.5383
Lrrc47	leucine rich repeat containing 47	-1.11	0.0423	0.5397
Mta2	metastasis-associated gene family, member 2	-1.11	0.0269	0.481
Myadml2	myeloid-associated differentiation marker-like 2	-1.11	0.0207	0.4607
Nploc4	nuclear protein localization 4 homolog (S. cerevisiae)	-1.11	0.0156	0.4392
Npy6r	neuropeptide Y receptor Y6	-1.11	0.0482	0.5499
Olfr1082	olfactory receptor 1082	-1.11	0.0348	0.5143
Olfr972	olfactory receptor 972	-1.11	0.0272	0.4821
Parp16	poly (ADP-ribose) polymerase family, member 16	-1.11	0.0269	0.481
Phf11d; Phf11c	PHD finger protein 11D; PHD finger protein 11C	-1.11	0.0216	0.4641
Ppm1g	protein phosphatase 1G (formerly 2C), magnesium-dependent, gamma isoform	-1.11	0.0458	0.5449
Rpl13-ps6	ribosomal protein L13, pseudogene 6	-1.11	0.0399	0.5324
Tmem57	transmembrane protein 57	-1.11	0.0152	0.4375
Traj34	T cell receptor alpha joining 34	-1.11	0.0266	0.481
Trappc4	trafficking protein particle complex 4	-1.11	0.0145	0.4367
Ubtd2	ubiquitin domain containing 2	-1.11	0.017	0.4473
Ubxn8	UBX domain protein 8	-1.11	0.0494	0.5537
Mir147	expressed sequence AA467197; microRNA 147	-1.12	0.0275	0.4834
Actc1	actin, alpha, cardiac muscle 1	-1.12	0.0326	0.5034
Calca	calcitonin/calcitonin-related polypeptide, alpha	-1.12	0.0425	0.5399
Ccdc73; Gm38521	coiled-coil domain containing 73; predicted gene, 38521	-1.12	0.037	0.5242
Cldn34b3	claudin 34B3	-1.12	0.0409	0.5362
Coq7	demethyl-Q 7	-1.12	0.0312	0.4992
Cyp4v3	cytochrome P450, family 4, subfamily v, polypeptide 3	-1.12	0.038	0.526
Dscaml1	Down syndrome cell adhesion molecule like 1	-1.12	0.0358	0.519
Fam110a	family with sequence similarity 110, member A	-1.12	0.036	0.5204
Fbn1	fibrillin 1	-1.12	0.0099	0.3919
Fga	fibrinogen alpha chain	-1.12	0.0213	0.4617
Glcci1	glucocorticoid induced transcript 1	-1.12	0.0208	0.4607
Gm5914; Agrp	predicted gene 5914; agouti related neuropeptide	-1.12	0.0161	0.4428
Heg1	HEG homolog 1 (zebrafish)	-1.12	0.0379	0.526
Hrnr	hornerin	-1.12	0.0374	0.5247
Inpp5k	inositol polyphosphate 5-phosphatase K	-1.12	0.0203	0.4591
Lbhd1; 1810009A15Rik; Ints5	LBH domain containing 1; RIKEN cDNA 1810009A15 gene; integrator complex subunit 5	-1.12	0.0384	0.5283
LOC105242417; Gm3952	uncharacterized LOC105242417; predicted gene 3952 [Source:MGI Symbol;Acc:MGI:3782126]	-1.12	0.0443	0.5437
Mir302c	microRNA 302c	-1.12	0.0214	0.4625
Mir421	microRNA 421	-1.12	0.0404	0.5338
Mrps23	mitochondrial ribosomal protein S23	-1.12	0.0489	0.5524
Myo3a	myosin IIIA	-1.12	0.0391	0.53
Olfr1138	olfactory receptor 1138	-1.12	0.0488	0.5523
Olfr1328	olfactory receptor 1328	-1.12	0.0441	0.5426
Olfr798	olfactory receptor 798	-1.12	0.0124	0.4176
Pdxp; Sh3bp1	pyridoxal (pyridoxine, vitamin B6) phosphatase; SH3-domain binding protein 1	-1.12	0.015	0.4375
Pilra	paired immunoglobin-like type 2 receptor alpha	-1.12	0.0478	0.5495
Prl7a2	prolactin family 7, subfamily a, member 2	-1.12	0.0356	0.5183
Psmb1	proteasome (prosome, macropain) subunit, beta type 1	-1.12	0.0285	0.4885
Rae1	RAE1 RNA export 1 homolog (S. pombe)	-1.12	0.0464	0.5449
Rapgef4os1	Rap guanine nucleotide exchange factor (GEF) 4, opposite strand 1 [Source:MGI Symbol;Acc:MGI:3649714]	-1.12	0.0399	0.5323
Runx2os2	runt related transcription factor 2, opposite strand 2	-1.12	0.0447	0.5447
Slc16a9	solute carrier family 16 (monocarboxylic acid transporters), member 9	-1.12	0.024	0.4725
Slc30a1	solute carrier family 30 (zinc transporter), member 1	-1.12	0.0348	0.5143
Slc35a3	solute carrier family 35 (UDP-N-acetylglucosamine (UDP-GlcNAc) transporter), member 3	-1.12	0.0437	0.5411
Tmem248	transmembrane protein 248	-1.12	0.0402	0.5332
Ttll10	tubulin tyrosine ligase-like family, member 10	-1.12	0.019	0.4537
Tyrobp	TYRO protein tyrosine kinase binding protein	-1.12	0.0229	0.4684
Ubxn1	UBX domain protein 1	-1.12	0.0236	0.4698
Use1	unconventional SNARE in the ER 1 homolog (S. cerevisiae)	-1.12	0.0161	0.4423
Vangl2	vang-like 2 (van gogh, Drosophila)	-1.12	0.0457	0.5449
Vmn2r53	vomeronasal 2, receptor 53	-1.12	0.0467	0.5458
Zbtb17	zinc finger and BTB domain containing 17	-1.12	0.0142	0.4352
Zfp740	zinc finger protein 740	-1.12	0.0301	0.495
Adck3	aarF domain containing kinase 3	-1.13	0.0498	0.555
AI463170	expressed sequence AI463170	-1.13	0.0456	0.5449
Arl13a	ADP-ribosylation factor-like 13A	-1.13	0.0057	0.3501
Cfap58	cilia and flagella associated protein 58	-1.13	0.0173	0.448
Dapl1	death associated protein-like 1	-1.13	0.0428	0.5404
Defb44-ps	defensin beta 44, pseudogene	-1.13	0.0123	0.4163
Dhtkd1	dehydrogenase E1 and transketolase domain containing 1	-1.13	0.0044	0.3327
Dnph1	2-deoxynucleoside 5-phosphate N-hydrolase 1	-1.13	0.0115	0.4069
Ercc5	excision repair cross-complementing rodent repair deficiency, complementation group 5	-1.13	0.0269	0.481
Fam209	family with sequence similarity 209	-1.13	0.031	0.4992
Furin	furin (paired basic amino acid cleaving enzyme)	-1.13	0.048	0.5495
Gna14	guanine nucleotide binding protein, alpha 14	-1.13	0.0416	0.5383
Gpr18	G protein-coupled receptor 18	-1.13	0.0276	0.4834
Gse1	genetic suppressor element 1	-1.13	0.0407	0.5348
Gss	glutathione synthetase	-1.13	0.0101	0.3943
Kctd14	potassium channel tetramerisation domain containing 14	-1.13	0.0487	0.5521
LOC100125594; Gm14152	uncharacterized LOC100125594; predicted gene 14152 [Source:MGI Symbol;Acc:MGI:3702162]	-1.13	0.0177	0.4493
LOC105243093; Gm6471	uncharacterized LOC105243093; predicted gene 6471 [Source:MGI Symbol;Acc:MGI:3648397]	-1.13	0.0099	0.3917
LOC545466; Gm14066	uncharacterized LOC545466; predicted gene 14066 [Source:MGI Symbol;Acc:MGI:3649728]	-1.13	0.014	0.435
Lypd6b	LY6/PLAUR domain containing 6B	-1.13	0.0434	0.5404
Mfap5	microfibrillar associated protein 5	-1.13	0.0152	0.4375
Mmadhc	methylmalonic aciduria (cobalamin deficiency) cblD type, with homocystinuria	-1.13	0.0238	0.4713
Msh3	mutS homolog 3 (E. coli)	-1.13	0.0304	0.4969
Olfr1330	olfactory receptor 1330	-1.13	0.0371	0.5246
Pdilt	protein disulfide isomerase-like, testis expressed	-1.13	0.0252	0.4746
Pih1d2	PIH1 domain containing 2	-1.13	0.0457	0.5449
Rab25	RAB25, member RAS oncogene family	-1.13	0.0332	0.5059
Rps29	ribosomal protein S29	-1.13	0.0108	0.4014
Scgb2b3	secretoglobin, family 2B, member 3	-1.13	0.0293	0.4911
Serpinb9e	serine (or cysteine) peptidase inhibitor, clade B, member 9e	-1.13	0.031	0.4992
Smim19	small integral membrane protein 19	-1.13	0.014	0.4343
Trappc5	trafficking protein particle complex 5	-1.13	0.0232	0.4684
Tubgcp2	tubulin, gamma complex associated protein 2	-1.13	0.0095	0.3849
Usp4	ubiquitin specific peptidase 4 (proto-oncogene)	-1.13	0.0272	0.4821
Vmn1r61	vomeronasal 1 receptor 61	-1.13	0.0387	0.5287
Wdr83	WD repeat domain containing 83	-1.13	0.0227	0.468
Abca1	ATP-binding cassette, sub-family A (ABC1), member 1	-1.14	0.0485	0.5506
Aff3	AF4/FMR2 family, member 3	-1.14	0.0207	0.4607
Apc2	adenomatosis polyposis coli 2	-1.14	0.0381	0.5263
Apoc4; Apoc2	apolipoprotein C-IV; apolipoprotein C-II	-1.14	0.034	0.5095
Atp2c2	ATPase, Ca++ transporting, type 2C, member 2	-1.14	0.0209	0.4609
Ccdc7a	coiled-coil domain containing 7A	-1.14	0.0184	0.4493
Ceacam19	carcinoembryonic antigen-related cell adhesion molecule 19	-1.14	0.04	0.5325
Cnot10	CCR4-NOT transcription complex, subunit 10	-1.14	0.0078	0.3787
Ddx46	DEAD (Asp-Glu-Ala-Asp) box polypeptide 46	-1.14	0.0462	0.5449
Ddx59	DEAD (Asp-Glu-Ala-Asp) box polypeptide 59	-1.14	0.0427	0.5403
Dlx6	distal-less homeobox 6	-1.14	0.0068	0.372
Eif3d	eukaryotic translation initiation factor 3, subunit D	-1.14	0.0333	0.5064
Epc2	enhancer of polycomb homolog 2 (Drosophila)	-1.14	0.0454	0.5449
Gykl1	glycerol kinase-like 1	-1.14	0.0242	0.473
Hist1h4a	histone cluster 1, H4a	-1.14	0.0169	0.4473
Ift52	intraflagellar transport 52	-1.14	0.02	0.4553
Ighv1-66	immunoglobulin heavy variable 1-66	-1.14	0.0187	0.4529
Igkv5-37	immunoglobulin kappa variable 5-37	-1.14	0.0238	0.4713
Inhbc	inhibin beta-C	-1.14	0.0211	0.4609
LOC102638002; Gm15222	uncharacterized LOC102638002; predicted gene 15222 [Source:MGI Symbol;Acc:MGI:3705297]	-1.14	0.0488	0.5524
LOC102638083; Gm7873	uncharacterized LOC102638083; predicted gene 7873 [Source:MGI Symbol;Acc:MGI:3647803]	-1.14	0.0492	0.5537
Lrrc17	leucine rich repeat containing 17	-1.14	0.0176	0.4493
Mageb3	melanoma antigen, family B, 3	-1.14	0.044	0.5421
Mrpl22	mitochondrial ribosomal protein L22	-1.14	0.0262	0.481
Mrto4	mRNA turnover 4, homolog (S. cerevisiae)	-1.14	0.0117	0.409
Ngfr	nerve growth factor receptor (TNFR superfamily, member 16)	-1.14	0.0494	0.5537
Nnat	neuronatin	-1.14	0.0252	0.4746
Nsa2	NSA2 ribosome biogenesis homolog (S. cerevisiae)	-1.14	0.0485	0.5509
Olfr1120	olfactory receptor 1120	-1.14	0.0424	0.5397
Olfr1155	olfactory receptor 1155	-1.14	0.0137	0.4293
Olfr1257	olfactory receptor 1257	-1.14	0.031	0.4992
Olfr1532-ps1	olfactory receptor 1532, pseudogene 1	-1.14	0.0407	0.5348
Pdk4	pyruvate dehydrogenase kinase, isoenzyme 4	-1.14	0.0028	0.2944
Phf21b	PHD finger protein 21B	-1.14	0.0398	0.532
Psmg4	proteasome (prosome, macropain) assembly chaperone 4	-1.14	0.0307	0.4987
Pusl1	pseudouridylate synthase-like 1	-1.14	0.0175	0.449
Rccd1	RCC1 domain containing 1	-1.14	0.027	0.481
Rnf25	ring finger protein 25	-1.14	0.0037	0.3203
Rpl7a; Rpl7a-ps11	ribosomal protein L7A; ribosomal protein L7A, pseudogene 11	-1.14	0.0164	0.445
Snhg1	small nucleolar RNA host gene 1	-1.14	0.0236	0.4695
Sult1d1	sulfotransferase family 1D, member 1	-1.14	0.0489	0.5524
Supt6	suppressor of Ty 6	-1.14	0.0243	0.473
Tesc	tescalcin	-1.14	0.0068	0.372
Traj60	T cell receptor alpha joining 60	-1.14	0.0344	0.5116
Wwp2	WW domain containing E3 ubiquitin protein ligase 2	-1.14	0.0094	0.3849
Zmiz1os1	Zmiz1 opposite strand 1	-1.14	0.0086	0.383
Aldh5a1	aldhehyde dehydrogenase family 5, subfamily A1	-1.15	0.0325	0.5032
Bysl	bystin-like	-1.15	0.0072	0.3728
Celsr1	cadherin, EGF LAG seven-pass G-type receptor 1 (flamingo homolog, Drosophila)	-1.15	0.0493	0.5537
Cep57	centrosomal protein 57	-1.15	0.0462	0.5449
Chd4	chromodomain helicase DNA binding protein 4	-1.15	0.0212	0.4615
Chsy1	chondroitin sulfate synthase 1	-1.15	0.0084	0.3801
Clasrp	CLK4-associating serine/arginine rich protein	-1.15	0.0366	0.5231
Cyp2c65	cytochrome P450, family 2, subfamily c, polypeptide 65	-1.15	0.0171	0.4473
Ddi1	DDI1, DNA-damage inducible 1, homolog 1 (S. cerevisiae)	-1.15	0.0429	0.5404
Ddx43	DEAD (Asp-Glu-Ala-Asp) box polypeptide 43	-1.15	0.0382	0.5269
Ddx51	DEAD (Asp-Glu-Ala-Asp) box polypeptide 51	-1.15	0.0355	0.518
Decr2	2-4-dienoyl-Coenzyme A reductase 2, peroxisomal	-1.15	0.0044	0.3327
Dusp12	dual specificity phosphatase 12	-1.15	0.0101	0.3935
Eif6	eukaryotic translation initiation factor 6	-1.15	0.0195	0.4542
Eya4	eyes absent 4 homolog (Drosophila)	-1.15	0.0162	0.4428
Fancm	Fanconi anemia, complementation group M	-1.15	0.0077	0.3787
Gm21002; Defa2	predicted gene, 21002; defensin, alpha, 2	-1.15	0.0316	0.5014
Gm8290; Rpl23a	predicted gene 8290; ribosomal protein L23A	-1.15	0.0208	0.4609
Haghl	hydroxyacylglutathione hydrolase-like	-1.15	0.0371	0.5247
Hmgcs2	3-hydroxy-3-methylglutaryl-Coenzyme A synthase 2	-1.15	0.0101	0.394
Irx3os	iroquois homeobox 3, opposite strand	-1.15	0.032	0.5028
Jdp2	Jun dimerization protein 2	-1.15	0.0466	0.5458
Khdc1a	KH domain containing 1A	-1.15	0.0332	0.5059
Kncn	kinocilin	-1.15	0.0172	0.4473
LOC105246409; 3222401L13Rik	uncharacterized LOC105246409; RIKEN cDNA 3222401L13 gene [Source:MGI Symbol;Acc:MGI:2444186]	-1.15	0.043	0.5404
Mettl24	methyltransferase like 24	-1.15	0.022	0.4665
Nek9	NIMA (never in mitosis gene a)-related expressed kinase 9	-1.15	0.0255	0.4755
Ntan1	N-terminal Asn amidase	-1.15	0.05	0.5565
Obox3	oocyte specific homeobox 3	-1.15	0.0214	0.4625
Ofd1	oral-facial-digital syndrome 1 gene homolog (human)	-1.15	0.0365	0.5227
Olfr134	olfactory receptor 134	-1.15	0.0293	0.4911
Peg10	paternally expressed 10	-1.15	0.0242	0.473
Phax	phosphorylated adaptor for RNA export	-1.15	0.0075	0.3747
Pilrb2	paired immunoglobin-like type 2 receptor beta 2	-1.15	0.0069	0.372
Platr29	pluripotency associated transcript 29 [Source:MGI Symbol;Acc:MGI:3650001]	-1.15	0.0431	0.5404
Rab27b	RAB27B, member RAS oncogene family	-1.15	0.04	0.5325
Rnaseh1	ribonuclease H1	-1.15	0.0249	0.4732
Rsl1d1	ribosomal L1 domain containing 1	-1.15	0.0353	0.5164
Slc22a29; Slc22a30	solute carrier family 22. member 29; solute carrier family 22, member 30	-1.15	0.0322	0.503
Spinkl	serine protease inhibitor, Kazal type-like	-1.15	0.0335	0.5074
Tgif2lx1	TGFB-induced factor homeobox 2-like, X-linked 1	-1.15	0.0289	0.4901
Tigd3	tigger transposable element derived 3	-1.15	0.0426	0.5403
Tmppe; Glb1	transmembrane protein with metallophosphoesterase domain; galactosidase, beta 1	-1.15	0.0193	0.4537
Trim30e-ps1	tripartite motif-containing 30E, pseudogene 1	-1.15	0.036	0.5201
Vma21-ps	VMA21 vacuolar H+-ATPase homolog (S. cerevisiae), pseudogene [Source:MGI Symbol;Acc:MGI:3643145]	-1.15	0.0466	0.5458
Vmn2r93	vomeronasal 2, receptor 93	-1.15	0.0339	0.5087
Wnk4	WNK lysine deficient protein kinase 4	-1.15	0.0094	0.3849
Apof	apolipoprotein F	-1.16	0.0191	0.4537
Arih2	ariadne homolog 2 (Drosophila)	-1.16	0.0056	0.3501
Atad5	ATPase family, AAA domain containing 5	-1.16	0.0054	0.3501
Babam1	BRISC and BRCA1 A complex member 1	-1.16	0.0422	0.5397
Bcas2	breast carcinoma amplified sequence 2	-1.16	0.016	0.442
Cox7a2l	cytochrome c oxidase subunit VIIa polypeptide 2-like	-1.16	0.0045	0.333
Cts7	cathepsin 7	-1.16	0.0387	0.5287
Ddit4l	DNA-damage-inducible transcript 4-like	-1.16	0.0291	0.4905
Dynlt1a; Dynlt1c	dynein light chain Tctex-type 1A; dynein light chain Tctex-type 1C	-1.16	0.0116	0.409
Ear6; Ear7	eosinophil-associated, ribonuclease A family, member 6; eosinophil-associated, ribonuclease A family, member 7	-1.16	0.0166	0.4453
Eif4a1	eukaryotic translation initiation factor 4A1	-1.16	0.0287	0.4885
Erich2	glutamate rich 2	-1.16	0.0078	0.3787
Ggnbp1	gametogenetin binding protein 1	-1.16	0.0143	0.4356
Gm21320; Mup10; Mup11; Mup2; Mup1; Mup9	predicted gene, 21320; major urinary protein 10; major urinary protein 11; major urinary protein 2; major urinary protein 1; major urinary protein 9	-1.16	0.0248	0.4731
Gtf2f1	general transcription factor IIF, polypeptide 1	-1.16	0.0178	0.4493
Hist3h2bb-ps	histone cluster 3, H2bb, pseudogene	-1.16	0.0378	0.526
Ifna2	interferon alpha 2	-1.16	0.045	0.5449
Kcna7	potassium voltage-gated channel, shaker-related subfamily, member 7	-1.16	0.0189	0.4537
Mir374c	microRNA 374c	-1.16	0.0148	0.4373
Mtap7d3	MAP7 domain containing 3	-1.16	0.0179	0.4493
Nfrkb	nuclear factor related to kappa B binding protein	-1.16	0.0218	0.4662
Ntf5	neurotrophin 5	-1.16	0.0048	0.3399
Olfr49	olfactory receptor 49	-1.16	0.0375	0.5247
Prelid2	PRELI domain containing 2	-1.16	0.0322	0.503
Rad18	RAD18 E3 ubiquitin protein ligase	-1.16	0.0087	0.3842
Rasl11a	RAS-like, family 11, member A	-1.16	0.0461	0.5449
Rpl27a	ribosomal protein L27A	-1.16	0.0051	0.3467
Rps6ka6	ribosomal protein S6 kinase polypeptide 6	-1.16	0.0388	0.5289
Slc12a1	solute carrier family 12, member 1	-1.16	0.0232	0.4684
Slc20a2	solute carrier family 20, member 2	-1.16	0.0213	0.4617
Tinf2	Terf1 (TRF1)-interacting nuclear factor 2	-1.16	0.0177	0.4493
Trbv13-2	T cell receptor beta, variable 13-2	-1.16	0.0177	0.4493
Vmn1r90; Nlrp5-ps	vomeronasal 1 receptor 90; NLR family, pyrin domain containing 5, pseudogene	-1.16	0.0459	0.5449
Zfpl1	zinc finger like protein 1	-1.16	0.0338	0.5087
Zfy2	zinc finger protein 2, Y-linked	-1.16	0.035	0.5149
Acadvl	acyl-Coenzyme A dehydrogenase, very long chain	-1.17	0.0264	0.481
Acsl1	acyl-CoA synthetase long-chain family member 1	-1.17	0.0073	0.3728
Apmap	adipocyte plasma membrane associated protein	-1.17	0.0178	0.4493
Arhgap11a	Rho GTPase activating protein 11A	-1.17	0.0276	0.4834
Asprv1	aspartic peptidase, retroviral-like 1	-1.17	0.0422	0.5397
B9d1	B9 protein domain 1	-1.17	0.0418	0.5397
Casp7	caspase 7	-1.17	0.0168	0.4469
Csrnp1	cysteine-serine-rich nuclear protein 1	-1.17	0.0387	0.5287
Cyp4a10; Cyp4a31	cytochrome P450, family 4, subfamily a, polypeptide 10; cytochrome P450, family 4, subfamily a, polypeptide 31	-1.17	0.021	0.4609
Ddx4	DEAD (Asp-Glu-Ala-Asp) box polypeptide 4	-1.17	0.0167	0.4453
Dnajb12	DnaJ (Hsp40) homolog, subfamily B, member 12	-1.17	0.0151	0.4375
Gbx2	gastrulation brain homeobox 2	-1.17	0.0316	0.5014
Gdf6	growth differentiation factor 6	-1.17	0.0128	0.4221
Idh2	isocitrate dehydrogenase 2 (NADP+), mitochondrial	-1.17	0.007	0.372
Ly6h	lymphocyte antigen 6 complex, locus H	-1.17	0.01	0.3934
Magel2	melanoma antigen, family L, 2	-1.17	0.0402	0.5332
Mir3074-2	microRNA 3074-2	-1.17	0.0127	0.4216
Mocs1	molybdenum cofactor synthesis 1	-1.17	0.0313	0.4992
Myl3	myosin, light polypeptide 3	-1.17	0.008	0.3787
Nlrp1b	NLR family, pyrin domain containing 1B	-1.17	0.0094	0.3849
Nmnat1	nicotinamide nucleotide adenylyltransferase 1	-1.17	0.0279	0.4847
Olfr32	olfactory receptor 32	-1.17	0.0082	0.3795
Olfr381	olfactory receptor 381	-1.17	0.0093	0.3849
Olfr8	olfactory receptor 8	-1.17	0.0421	0.5397
Olfr847	olfactory receptor 847	-1.17	0.007	0.372
Particl	promoter of Mat2a antisense radiation induced circulating long non-coding RNA	-1.17	0.0306	0.4981
Prdx6b	peroxiredoxin 6B	-1.17	0.0128	0.4221
Rexo1	REX1, RNA exonuclease 1 homolog (S. cerevisiae)	-1.17	0.0048	0.3399
Sdhaf1	succinate dehydrogenase complex assembly factor 1	-1.17	0.0021	0.272
Slc16a6	solute carrier family 16 (monocarboxylic acid transporters), member 6	-1.17	0.0089	0.3849
Slc22a27	solute carrier family 22, member 27	-1.17	0.0368	0.5236
Spata25	spermatogenesis associated 25	-1.17	0.0221	0.4671
Ttc4	tetratricopeptide repeat domain 4	-1.17	0.0246	0.473
Txlna	taxilin alpha	-1.17	0.0232	0.4684
Veph1	ventricular zone expressed PH domain-containing 1	-1.17	0.0393	0.5304
Vps18	vacuolar protein sorting 18 (yeast)	-1.17	0.0455	0.5449
Zfp707	zinc finger protein 707	-1.17	0.0148	0.4373
Bend5	BEN domain containing 5	-1.18	0.013	0.4231
Brk1	BRICK1, SCAR/WAVE actin-nucleating complex subunit	-1.18	0.0319	0.5027
Ccl17	chemokine (C-C motif) ligand 17	-1.18	0.0056	0.3501
Cdc20b	cell division cycle 20B	-1.18	0.0156	0.4392
Cers4	ceramide synthase 4	-1.18	0.0141	0.4352
Cpt1a	carnitine palmitoyltransferase 1a, liver	-1.18	0.0264	0.481
Dynlt1c	dynein light chain Tctex-type 1C	-1.18	0.0185	0.4513
Ern1	endoplasmic reticulum (ER) to nucleus signalling 1	-1.18	0.0128	0.4221
Fkbp15	FK506 binding protein 15	-1.18	0.0485	0.5508
Gm16712; Zfp119b	predicted gene, 16712; zinc finger protein 119b	-1.18	0.0094	0.3849
Hmgb1-rs17	high mobility group box 1, related sequence 17	-1.18	0.007	0.3728
Igfbpl1	insulin-like growth factor binding protein-like 1	-1.18	0.0135	0.4282
LOC105247620; Gm12968	uncharacterized LOC105247620; predicted gene 12968 [Source:MGI Symbol;Acc:MGI:3649345]	-1.18	0.0132	0.4242
Lyrm7	LYR motif containing 7	-1.18	0.0271	0.4816
Mcat	malonyl CoA:ACP acyltransferase (mitochondrial)	-1.18	0.0499	0.5559
N4bp2l1	NEDD4 binding protein 2-like 1	-1.18	0.0254	0.4755
Nme3; Mrps34	NME/NM23 nucleoside diphosphate kinase 3; mitochondrial ribosomal protein S34	-1.18	0.0183	0.4493
Nsun3	NOL1/NOP2/Sun domain family member 3	-1.18	0.0097	0.3861
Olfr992	olfactory receptor 992	-1.18	0.0157	0.4395
Pnlip	pancreatic lipase	-1.18	0.0325	0.5032
Rnaset2b	ribonuclease T2B	-1.18	0.0189	0.4537
Sema4c	sema domain, immunoglobulin domain (Ig), transmembrane domain (TM) and short cytoplasmic domain, (semaphorin) 4C	-1.18	0.0434	0.5404
Siah1b	seven in absentia 1B	-1.18	0.013	0.4231
Slc9a8	solute carrier family 9 (sodium/hydrogen exchanger), member 8	-1.18	0.0022	0.2748
Snrpg	small nuclear ribonucleoprotein polypeptide G	-1.18	0.0225	0.4678
Sp8	trans-acting transcription factor 8	-1.18	0.0492	0.5537
Stra6	stimulated by retinoic acid gene 6	-1.18	0.0272	0.4823
Thumpd2	THUMP domain containing 2	-1.18	0.0143	0.4356
Unc50	unc-50 homolog (C. elegans)	-1.18	0.0335	0.5074
Zc3h6	zinc finger CCCH type containing 6	-1.18	0.0424	0.5397
Zp3	zona pellucida glycoprotein 3	-1.18	0.0103	0.3967
Zpld1	zona pellucida like domain containing 1	-1.18	0.0151	0.4375
Adprhl2	ADP-ribosylhydrolase like 2	-1.19	0.0274	0.4832
Daam2	dishevelled associated activator of morphogenesis 2	-1.19	0.0426	0.5402
Dcp1b	DCP1 decapping enzyme homolog B (S. cerevisiae)	-1.19	0.0494	0.5537
Defb8	defensin beta 8	-1.19	0.0061	0.3563
Ezr	ezrin	-1.19	0.0164	0.445
Fem1a	feminization 1 homolog a (C. elegans)	-1.19	0.0032	0.304
Gan	giant axonal neuropathy	-1.19	0.0117	0.409
Gcsam	germinal center associated, signaling and motility	-1.19	0.0085	0.3801
Gltscr2	glioma tumor suppressor candidate region gene 2	-1.19	0.0128	0.4221
Gpr151	G protein-coupled receptor 151	-1.19	0.045	0.5447
Grin2d	glutamate receptor, ionotropic, NMDA2D (epsilon 4)	-1.19	0.0454	0.5449
Itfg2	integrin alpha FG-GAP repeat containing 2	-1.19	0.0317	0.5022
Krt14	keratin 14	-1.19	0.0057	0.3501
Lce3e	late cornified envelope 3E	-1.19	0.0302	0.4964
Lefty1	left right determination factor 1	-1.19	0.0318	0.5022
Maf1	MAF1 homolog (S. cerevisiae)	-1.19	0.0223	0.4678
Mrpl54	mitochondrial ribosomal protein L54	-1.19	0.0142	0.4352
Rnaset2a	ribonuclease T2A	-1.19	0.0227	0.4682
Rpl23a	ribosomal protein L23A	-1.19	0.0247	0.473
Sil1	endoplasmic reticulum chaperone SIL1 homolog (S. cerevisiae)	-1.19	0.004	0.3272
Six6	sine oculis-related homeobox 6	-1.19	0.0122	0.415
Tekt2	tektin 2	-1.19	0.018	0.4493
Tie1	tyrosine kinase with immunoglobulin-like and EGF-like domains 1	-1.19	0.0058	0.3501
Zbtb7c	zinc finger and BTB domain containing 7C	-1.19	0.0329	0.5054
Zdhhc4	zinc finger, DHHC domain containing 4	-1.19	0.0026	0.2858
Zfp640	zinc finger protein 640 [Source:MGI Symbol;Acc:MGI:2678025]	-1.19	0.0296	0.4925
Atg4a	autophagy related 4A, cysteine peptidase	-1.2	0.0303	0.4965
Cep70	centrosomal protein 70	-1.2	0.0434	0.5404
Fnbp4	formin binding protein 4	-1.2	0.0158	0.4403
Fus	fused in sarcoma	-1.2	0.0259	0.4792
Isl2	insulin related protein 2 (islet 2)	-1.2	0.0083	0.3801
Mir96	microRNA 96	-1.2	0.0268	0.481
Olfr1184	olfactory receptor 1184	-1.2	0.0085	0.3816
Olfr133	olfactory receptor 133	-1.2	0.0199	0.4547
Olfr263	olfactory receptor 263	-1.2	0.0362	0.5217
Olfr521	olfactory receptor 521	-1.2	0.0036	0.3202
Pou6f1	POU domain, class 6, transcription factor 1	-1.2	0.0209	0.4609
Riok2	RIO kinase 2 (yeast)	-1.2	0.0306	0.4979
Slc25a27	solute carrier family 25, member 27	-1.2	0.0388	0.5287
Snf8	SNF8, ESCRT-II complex subunit, homolog (S. cerevisiae)	-1.2	0.0104	0.3967
Tex35	testis expressed 35	-1.2	0.0078	0.3787
Tfap2c	transcription factor AP-2, gamma	-1.2	0.0421	0.5397
Tmem150cos	transmembrane protein 150C, opposite strand	-1.2	0.0036	0.3202
Tusc5	tumor suppressor candidate 5	-1.2	0.038	0.526
Txlnb	taxilin beta	-1.2	0.0084	0.3801
Vmn1r55	vomeronasal 1 receptor 55	-1.2	0.0025	0.2828
Wnt5b	wingless-type MMTV integration site family, member 5B	-1.2	0.0246	0.473
Bnip1	BCL2/adenovirus E1B interacting protein 1	-1.21	0.0313	0.4992
Borcs7	BLOC-1 related complex subunit 7	-1.21	0.0203	0.4588
Ccdc36	coiled-coil domain containing 36	-1.21	0.0075	0.376
Clnk	cytokine-dependent hematopoietic cell linker	-1.21	0.0401	0.5332
H2afy2	H2A histone family, member Y2	-1.21	0.0102	0.3957
H3f3b	H3 histone, family 3B	-1.21	0.003	0.2982
Has1	hyaluronan synthase1	-1.21	0.011	0.4027
Hnrnpk	heterogeneous nuclear ribonucleoprotein K	-1.21	0.0194	0.4537
Lcn8	lipocalin 8	-1.21	0.0372	0.5247
LOC100862468	NHP2-like protein 1	-1.21	0.0146	0.4372
Lrrc52	leucine rich repeat containing 52	-1.21	0.0011	0.2286
Mir99b; Spaca6	microRNA 99b; sperm acrosome associated 6	-1.21	0.0325	0.5032
Nom1	nucleolar protein with MIF4G domain 1	-1.21	0.0051	0.3467
n-R5s150	nuclear encoded rRNA 5S 150 [Source:MGI Symbol;Acc:MGI:4422012]	-1.21	0.0404	0.5338
Olfr1130	olfactory receptor 1130	-1.21	0.0096	0.3849
Olfr1361	olfactory receptor 1361	-1.21	0.0105	0.397
Olfr1392	olfactory receptor 1392	-1.21	0.0123	0.4163
Olfr340	olfactory receptor 340	-1.21	0.0238	0.4713
Olfr764-ps1	olfactory receptor 764, pseudogene 1	-1.21	0.008	0.3787
Pole3	polymerase (DNA directed), epsilon 3 (p17 subunit)	-1.21	0.0115	0.4069
Rgs21	regulator of G-protein signalling 21	-1.21	0.0062	0.357
Setmar	SET domain without mariner transposase fusion	-1.21	0.0297	0.4926
Slc26a1	solute carrier family 26 (sulfate transporter), member 1	-1.21	0.0263	0.481
Stat5a	signal transducer and activator of transcription 5A	-1.21	0.0052	0.3472
Sval2	seminal vesicle antigen-like 2	-1.21	0.0096	0.3849
Taf5l	TAF5-like RNA polymerase II, p300/CBP-associated factor (PCAF)-associated factor	-1.21	0.0049	0.3418
Tcrg-C1	T cell receptor gamma, constant 1	-1.21	0.0226	0.4679
Tmem258	transmembrane protein 258	-1.21	0.0055	0.3501
Vpreb1	pre-B lymphocyte gene 1	-1.21	0.0207	0.4607
Xrcc6bp1	XRCC6 binding protein 1	-1.21	0.0082	0.3795
Calml3	calmodulin-like 3	-1.22	0.0196	0.4543
Cdkn1c	cyclin-dependent kinase inhibitor 1C (P57)	-1.22	0.0006	0.1782
Dgcr14	DiGeorge syndrome critical region gene 14	-1.22	0.0093	0.3849
Eif3m	eukaryotic translation initiation factor 3, subunit M	-1.22	0.0446	0.5447
LOC102638521	60S ribosomal protein L23a	-1.22	0.021	0.4609
Mdc1	mediator of DNA damage checkpoint 1	-1.22	0.0078	0.3787
Mir682; Rpl37a	microRNA 682; ribosomal protein L37a	-1.22	0.013	0.4231
Nmu	neuromedin U	-1.22	0.0103	0.3958
Nupl2	nucleoporin like 2	-1.22	0.0176	0.4493
Ogdhl	oxoglutarate dehydrogenase-like	-1.22	0.0386	0.5283
Olfr58	olfactory receptor 58	-1.22	0.0464	0.5449
P3h4	prolyl 3-hydroxylase family member 4 (non-enzymatic)	-1.22	0.0093	0.3849
Prkrir	protein-kinase, interferon-inducible double stranded RNA dependent inhibitor, repressor of (P58 repressor)	-1.22	0.0077	0.3784
Rbp1	retinol binding protein 1, cellular	-1.22	0.0046	0.3346
Rpl36-ps3	ribosomal protein L36, pseudogene 3 [Source:MGI Symbol;Acc:MGI:3642480]	-1.22	0.0354	0.5165
Slfn8	schlafen 8	-1.22	0.0041	0.331
Smn1	survival motor neuron 1	-1.22	0.0112	0.4034
Tcerg1	transcription elongation regulator 1 (CA150)	-1.22	0.0007	0.1864
Traj37	T cell receptor alpha joining 37	-1.22	0.0328	0.5045
Vax1	ventral anterior homeobox 1	-1.22	0.0122	0.415
Xpc	xeroderma pigmentosum, complementation group C	-1.22	0.0074	0.3728
Apoa1	apolipoprotein A-I	-1.23	0.0147	0.4373
Bex4	brain expressed gene 4	-1.23	0.0187	0.4529
Chd2	chromodomain helicase DNA binding protein 2	-1.23	0.034	0.5095
Dlx1	distal-less homeobox 1	-1.23	0.0061	0.3563
Eno1	enolase 1, alpha non-neuron	-1.23	0.0427	0.5403
Fezf1	Fez family zinc finger 1	-1.23	0.0067	0.3694
Foxf1	forkhead box F1	-1.23	0.0431	0.5404
Gal	galanin	-1.23	0.0092	0.3849
Gbp7	guanylate binding protein 7	-1.23	0.0293	0.4911
Grk1	G protein-coupled receptor kinase 1	-1.23	0.0166	0.4453
Gstz1	glutathione transferase zeta 1 (maleylacetoacetate isomerase)	-1.23	0.0118	0.4107
Gtf2ird1	general transcription factor II I repeat domain-containing 1	-1.23	0.0078	0.3787
Igkv8-30	immunoglobulin kappa chain variable 8-30	-1.23	0.0065	0.3649
Mir669c	microRNA 669c	-1.23	0.029	0.4903
n-R5s172	nuclear encoded rRNA 5S 172 [Source:MGI Symbol;Acc:MGI:4422037]	-1.23	0.0044	0.3327
Olfr364-ps1	olfactory receptor 364, pseudogene 1	-1.23	0.0038	0.3211
Pskh1	protein serine kinase H1	-1.23	0.0264	0.481
Rpap3	RNA polymerase II associated protein 3	-1.23	0.0058	0.3501
Sat2	spermidine/spermine N1-acetyl transferase 2	-1.23	0.025	0.4735
Serpinb1a	serine (or cysteine) peptidase inhibitor, clade B, member 1a	-1.23	0.0376	0.5253
Sirpb1a	signal-regulatory protein beta 1A	-1.23	0.0176	0.4493
Slc46a3	solute carrier family 46, member 3	-1.23	0.0135	0.4282
Thoc3	THO complex 3	-1.23	0.0046	0.3346
Vmn1r16	vomeronasal 1 receptor 16	-1.23	0.02	0.4554
Vpreb2	pre-B lymphocyte gene 2	-1.23	0.0031	0.3032
Capn6	calpain 6	-1.24	0.0306	0.4979
Cmss1	cms small ribosomal subunit 1	-1.24	0.0037	0.3203
Comp	cartilage oligomeric matrix protein	-1.24	0.0023	0.2782
Dlx2	distal-less homeobox 2	-1.24	0.0138	0.4308
Dsg1a	desmoglein 1 alpha	-1.24	0.0349	0.5149
Dynlt1b	dynein light chain Tctex-type 1B	-1.24	0.0029	0.2944
Gm24148; Ncl	predicted gene, 24148; nucleolin	-1.24	0.028	0.4854
Ifne	interferon epsilon	-1.24	0.001	0.2064
Mir200a	microRNA 200a	-1.24	0.0331	0.5059
Obp1a	odorant binding protein IA	-1.24	0.0024	0.2817
Olfr1107	olfactory receptor 1107	-1.24	0.0484	0.5506
Olfr248	olfactory receptor 248	-1.24	0.0111	0.4027
Olfr44	olfactory receptor 44	-1.24	0.0058	0.3501
Olfr665	olfactory receptor 665	-1.24	0.0005	0.1609
Optc	opticin	-1.24	0.0074	0.3728
Pdzrn3	PDZ domain containing RING finger 3	-1.24	0.0086	0.3835
Pet100	PET100 homolog (S. cerevisiae)	-1.24	0.0014	0.2503
Rbm7	RNA binding motif protein 7	-1.24	0.0083	0.3801
Them6	thioesterase superfamily member 6	-1.24	0.0229	0.4684
A1cf	APOBEC1 complementation factor	-1.25	0.0013	0.2483
Anapc13	anaphase promoting complex subunit 13	-1.25	0.02	0.4553
Anxa1	annexin A1	-1.25	0.0056	0.3501
Cirbp	cold inducible RNA binding protein	-1.25	0.0007	0.1865
Ddx3x	DEAD/H (Asp-Glu-Ala-Asp/His) box polypeptide 3, X-linked	-1.25	0.0066	0.3658
Ecel1	endothelin converting enzyme-like 1	-1.25	0.0062	0.3563
Nrde2	nrde-2 necessary for RNA interference, domain containing	-1.25	0.0322	0.503
Olfr530	olfactory receptor 530	-1.25	0.0017	0.2663
Pdia2; Arhgdig	protein disulfide isomerase associated 2; Rho GDP dissociation inhibitor (GDI) gamma	-1.25	0.0033	0.3099
Rdh1	retinol dehydrogenase 1 (all trans)	-1.25	0.0346	0.5126
Rpl31-ps13	ribosomal protein L31, pseudogene 13	-1.25	0.0191	0.4537
Sec14l5	SEC14-like lipid binding 5	-1.25	0.0304	0.4974
Txnip	thioredoxin interacting protein	-1.25	0.0002	0.1114
Zfp408	zinc finger protein 408	-1.25	0.0004	0.1476
Ccdc86	coiled-coil domain containing 86	-1.26	0.0016	0.2626
Cep295	centrosomal protein 295	-1.26	0.0001	0.1088
Defa17	defensin, alpha, 17	-1.26	0.0117	0.409
Fbxl22	F-box and leucine-rich repeat protein 22	-1.26	0.0134	0.4273
Hpse	heparanase	-1.26	0.0256	0.4764
Igkv14-126	immunoglobulin kappa variable 14-126	-1.26	0.0112	0.4034
Mael	maelstrom homolog (Drosophila)	-1.26	0.0419	0.5397
Mir1905	microRNA 1905	-1.26	0.0291	0.4903
Ms4a6b	membrane-spanning 4-domains, subfamily A, member 6B	-1.26	0.0079	0.3787
Olfr701	olfactory receptor 701	-1.26	0.0029	0.2944
Snora75; Ncl	small nucleolar RNA, H/ACA box 75; nucleolin	-1.26	0.032	0.503
Speer6-ps1	spermatogenesis associated glutamate (E)-rich protein 6, pseudogene 1	-1.26	0.0164	0.445
Tcl1b2	T cell leukemia/lymphoma 1B, 2	-1.26	0.0057	0.3501
Tcp10b; Tcp10a	t-complex protein 10b; t-complex protein 10a	-1.26	0.0103	0.3958
Zfp429	zinc finger protein 429	-1.26	0.0277	0.4839
Agmo	alkylglycerol monooxygenase	-1.27	0.0062	0.3563
Cdc26	cell division cycle 26	-1.27	0.002	0.2689
H2afy3	H2A histone family, member Y3	-1.27	0.0467	0.5458
Hes6	hairy and enhancer of split 6	-1.27	0.0031	0.3032
Ino80c	INO80 complex subunit C	-1.27	0.0071	0.3728
Rfc3	replication factor C (activator 1) 3	-1.27	0.001	0.2064
Rpl5	ribosomal protein L5	-1.27	0.0076	0.3763
Snora52; Rplp2	small nucleolar RNA, H/ACA box 52; ribosomal protein, large P2	-1.27	0.0166	0.4453
Snord70	small nucleolar RNA, C/D box 70	-1.27	0.0216	0.4641
Ssxb9	synovial sarcoma, X member B, breakpoint 9	-1.27	0.0046	0.3346
Atp1a4	ATPase, Na+/K+ transporting, alpha 4 polypeptide	-1.28	0.0139	0.4317
Bex1	brain expressed gene 1	-1.28	0.0479	0.5495
Fars2	phenylalanine-tRNA synthetase 2 (mitochondrial)	-1.28	0.0475	0.5494
Nt5m	5,3-nucleotidase, mitochondrial	-1.28	0.0232	0.4684
Prr7	proline rich 7 (synaptic)	-1.28	0.008	0.3787
Rpl7a-ps8	ribosomal protein L7A, pseudogene 8 [Source:MGI Symbol;Acc:MGI:3644288]	-1.28	0.0407	0.5348
Tmem223; Nxf1	transmembrane protein 223; nuclear RNA export factor 1	-1.28	0.0096	0.3849
Vmn1r9	vomeronasal 1 receptor 9	-1.28	0.0072	0.3728
Eny2	enhancer of yellow 2 homolog (Drosophila)	-1.29	0.0383	0.5277
Ermn	ermin, ERM-like protein	-1.29	0.0045	0.333
LOC102638850; Gm5963	40S ribosomal protein S21 pseudogene; predicted pseudogene 5963 [Source:MGI Symbol;Acc:MGI:3648418]	-1.29	0.0197	0.4543
Myh8	myosin, heavy polypeptide 8, skeletal muscle, perinatal	-1.29	0.0094	0.3849
Pdf	peptide deformylase (mitochondrial)	-1.29	0.0037	0.3203
Pilrb1	paired immunoglobin-like type 2 receptor beta 1	-1.29	0.0442	0.5431
Ranbp3l	RAN binding protein 3-like	-1.29	0.0234	0.4689
Speer8-ps1	spermatogenesis associated glutamate (E)-rich protein 8, pseudogene 1	-1.29	0.0146	0.4372
Ttpal	tocopherol (alpha) transfer protein-like	-1.29	0.0013	0.2479
Cyp2j8	cytochrome P450, family 2, subfamily j, polypeptide 8	-1.3	0.0032	0.3051
Dcpp2	demilune cell and parotid protein 2	-1.3	0.0096	0.3849
Hnrnpdl	heterogeneous nuclear ribonucleoprotein D-like	-1.3	0.0005	0.1607
Nop56	NOP56 ribonucleoprotein	-1.3	0.0122	0.415
Rp9	retinitis pigmentosa 9 (human)	-1.3	0.0191	0.4537
Top3a	topoisomerase (DNA) III alpha	-1.3	0.0002	0.1088
2019-03-01	mitochondrial amidoxime reducing component 1	-1.31	0.0019	0.2663
Acer2	alkaline ceramidase 2	-1.31	0.023	0.4684
Cml3	camello-like 3	-1.31	0.0013	0.2477
Dleu7	deleted in lymphocytic leukemia, 7	-1.31	0.03	0.4945
Mcm6	minichromosome maintenance deficient 6 (MIS5 homolog, S. pombe) (S. cerevisiae)	-1.31	0.0145	0.4367
Rpl24	ribosomal protein L24	-1.31	0.0002	0.1171
Tfam	transcription factor A, mitochondrial	-1.31	0.0291	0.4905
Adh1; Gm40156	alcohol dehydrogenase 1 (class I); predicted gene, 40156	-1.32	0.0023	0.2782
Dhrs7c	dehydrogenase/reductase (SDR family) member 7C	-1.32	0.0364	0.5227
Gstm7	glutathione S-transferase, mu 7	-1.32	0.017	0.4473
Mpdu1	mannose-P-dolichol utilization defect 1	-1.32	0.0019	0.267
Siah1a	seven in absentia 1A	-1.32	0.0364	0.5227
Fam104a	family with sequence similarity 104, member A	-1.33	0.0068	0.3719
LOC100041708	nuclear body protein SP140-like	-1.33	0.0033	0.3084
Magee2	melanoma antigen, family E, 2	-1.33	0.0076	0.3763
Mid1	midline 1	-1.33	0.0325	0.5032
Snhg12	small nucleolar RNA host gene 12	-1.33	0.0246	0.473
Tcte3	t-complex-associated testis expressed 3	-1.33	5.68e-05	0.0887
Trav9d-4	T cell receptor alpha variable 9D-4	-1.33	0.0156	0.4392
Cyp4f17	cytochrome P450, family 4, subfamily f, polypeptide 17	-1.34	0.0188	0.453
Mir137	microRNA 137	-1.34	0.0205	0.4601
Mir5098	microRNA 5098	-1.34	0.019	0.4537
Sugp1	SURP and G patch domain containing 1	-1.34	0.0028	0.2944
Trappc2l	trafficking protein particle complex 2-like	-1.34	0.0005	0.1609
Atpaf2	ATP synthase mitochondrial F1 complex assembly factor 2	-1.35	0.0015	0.253
Cacng1	calcium channel, voltage-dependent, gamma subunit 1	-1.35	0.0055	0.3501
Chaf1b	chromatin assembly factor 1, subunit B (p60)	-1.35	0.0001	0.1065
Chrac1	chromatin accessibility complex 1	-1.35	0.0005	0.1633
LOC102637418; LOC102637312; LOC100041516; Gm3893	protein FAM205A-like; predicted gene 3893 [Source:MGI Symbol;Acc:MGI:3782066]	-1.35	0.0087	0.3842
Nkx2-4	NK2 homeobox 4	-1.35	0.0389	0.5289
Prkab1	protein kinase, AMP-activated, beta 1 non-catalytic subunit	-1.35	0.0004	0.1476
Supt4b	predicted gene 3258	-1.35	0.0171	0.4473
Xpa	xeroderma pigmentosum, complementation group A	-1.35	0.0015	0.253
Ly6i	lymphocyte antigen 6 complex, locus I	-1.36	0.0082	0.3795
Rny1	RNA, Y1 small cytoplasmic, Ro-associated	-1.36	0.0435	0.5404
Mir5100	microRNA 5100	-1.37	0.0424	0.5397
Olfr115	olfactory receptor 115	-1.37	0.0004	0.1476
Sec24a	Sec24 related gene family, member A (S. cerevisiae)	-1.37	0.0336	0.5079
Hbq1a	hemoglobin, theta 1A	-1.38	0.0095	0.3849
LOC100041536; Gm13303	protein FAM205A-like; predicted gene 13303 [Source:MGI Symbol;Acc:MGI:3705775]	-1.38	0.0056	0.3501
Dsc3	desmocollin 3	-1.39	0.0112	0.4034
Acr	acrosin prepropeptide	-1.4	0.0002	0.1171
H1f0	H1 histone family, member 0	-1.4	0.0003	0.1331
Mir138-1	microRNA 138-1	-1.4	0.0032	0.304
Oog2	oogenesin 2	-1.4	0.0045	0.333
Lce3d	late cornified envelope 3D	-1.41	0.0285	0.4885
LOC102641848	60S ribosomal protein L15-like	-1.41	0.0153	0.4376
Pxmp4	peroxisomal membrane protein 4	-1.41	0.0015	0.256
LOC102637606	protein FAM205A-like	-1.42	0.0008	0.1916
Vmn1r208	vomeronasal 1 receptor 208	-1.42	0.008	0.3787
Rpl13-ps3	ribosomal protein L13, pseudogene 3 [Source:MGI Symbol;Acc:MGI:3646682]	-1.43	0.0034	0.3159
Gm15772; Rpl26	ribosomal protein L26 pseudogene; ribosomal protein L26	-1.44	0.0252	0.4746
Mir675; H19	microRNA 675; H19, imprinted maternally expressed transcript	-1.44	0.0032	0.3048
mt-Ty	mitochondrially encoded tRNA tyrosine [Source:MGI Symbol;Acc:MGI:102470]	-1.44	0.0212	0.4615
LOC100041599	protein FAM205A-like	-1.45	0.0103	0.3958
n-R5s46	nuclear encoded rRNA 5S 46 [Source:MGI Symbol;Acc:MGI:4421891]	-1.45	0.0004	0.1476
Snord72	small nucleolar RNA, C/D box 72	-1.45	0.0309	0.4992
Snord53	small nucleolar RNA, C/D box 53	-1.47	0.0051	0.3467
Trav6d-6; Traj13	T cell receptor alpha variable 6D-6; T cell receptor alpha joining 13	-1.47	0.0158	0.4403
[truncated: 14 more rows]
