# Supplementary material for: Metabolomic and transcriptomic signatures of prenatal excessive methionine support nature rather than nurture in schizophrenia pathogenesis
Source: Commun Biol. 2020 Jul 30;3:409. doi: 10.1038/s42003-020-01124-8 (PMC7393105; doi:10.1038/s42003-020-01124-8)
Supplement: Supplementary file 4 — Supplementary Data 2 [file 42003_2020_1124_MOESM4_ESM.xlsx]

## Sheet: newborn_up_top_meta_pa
Source	Pathway	List Hit	List Non-hit	Background Hit	Background Non-hit	p-value	Odds	Hit IDs	q-value
CPDB(Genes)	Cholesterol Biosynthesis	14	14	1759	24440	6.45e-10	13.8943	['msmo1', 'fdps', 'nsdhl', 'hmgcs1', 'idi1', 'pmvk', 'dhcr7', 'sc5d', 'mvd', 'lss', 'hmgcr', 'mvk', 'fdft1', 'sqle']	6.45e-07
CPDB(Genes)	Cholesterol biosynthesis	16	22	1757	24432	9.5e-10	10.1131	['msmo1', 'fdps', 'nsdhl', 'hmgcs1', 'idi1', 'pmvk', 'dhcr7', 'sc5d', 'mvd', 'lss', 'hmgcr', 'hsd17b7', 'mvk', 'fdft1', 'sqle', 'dhcr24']	9.49e-07
PathwayCommons(Genes)	superpathway of cholesterol biosynthesis	16	24	1757	24430	2.36e-09	9.26959	['msmo1', 'fdps', 'nsdhl', 'hmgcs1', 'idi1', 'pmvk', 'dhcr7', 'sc5d', 'mvd', 'lss', 'hmgcr', 'hsd17b7', 'mvk', 'fdft1', 'sqle', 'dhcr24']	1.16e-06
CPDB(Genes)	superpathway of cholesterol biosynthesis	16	24	1757	24430	2.36e-09	9.26959	['msmo1', 'fdps', 'nsdhl', 'hmgcs1', 'idi1', 'pmvk', 'dhcr7', 'sc5d', 'mvd', 'lss', 'hmgcr', 'hsd17b7', 'mvk', 'fdft1', 'sqle', 'dhcr24']	2.35e-06
CPDB(Genes)	Wolman disease	15	21	1758	24433	3.8e-09	9.92727	['msmo1', 'fdps', 'nsdhl', 'hmgcs1', 'idi1', 'pmvk', 'hsd17b7', 'sc5d', 'mvd', 'lss', 'hmgcr', 'mvk', 'fdft1', 'sqle', 'dhcr24']	3.79e-06
CPDB(Genes)	Lysosomal Acid Lipase Deficiency (Wolman Disease)	15	21	1758	24433	3.8e-09	9.92727	['msmo1', 'fdps', 'nsdhl', 'hmgcs1', 'idi1', 'pmvk', 'hsd17b7', 'sc5d', 'mvd', 'lss', 'hmgcr', 'mvk', 'fdft1', 'sqle', 'dhcr24']	3.79e-06
CPDB(Genes)	Desmosterolosis	15	21	1758	24433	3.8e-09	9.92727	['msmo1', 'fdps', 'nsdhl', 'hmgcs1', 'idi1', 'pmvk', 'hsd17b7', 'sc5d', 'mvd', 'lss', 'hmgcr', 'mvk', 'fdft1', 'sqle', 'dhcr24']	3.79e-06
CPDB(Genes)	CHILD Syndrome	15	21	1758	24433	3.8e-09	9.92727	['msmo1', 'fdps', 'nsdhl', 'hmgcs1', 'idi1', 'pmvk', 'hsd17b7', 'sc5d', 'mvd', 'lss', 'hmgcr', 'mvk', 'fdft1', 'sqle', 'dhcr24']	3.79e-06
CPDB(Genes)	Cholesteryl ester storage disease	15	21	1758	24433	3.8e-09	9.92727	['msmo1', 'fdps', 'nsdhl', 'hmgcs1', 'idi1', 'pmvk', 'hsd17b7', 'sc5d', 'mvd', 'lss', 'hmgcr', 'mvk', 'fdft1', 'sqle', 'dhcr24']	3.79e-06
CPDB(Genes)	Smith-Lemli-Opitz Syndrome (SLOS)	15	21	1758	24433	3.8e-09	9.92727	['msmo1', 'fdps', 'nsdhl', 'hmgcs1', 'idi1', 'pmvk', 'hsd17b7', 'sc5d', 'mvd', 'lss', 'hmgcr', 'mvk', 'fdft1', 'sqle', 'dhcr24']	3.79e-06
CPDB(Genes)	Hyper-IgD syndrome	15	21	1758	24433	3.8e-09	9.92727	['msmo1', 'fdps', 'nsdhl', 'hmgcs1', 'idi1', 'pmvk', 'hsd17b7', 'sc5d', 'mvd', 'lss', 'hmgcr', 'mvk', 'fdft1', 'sqle', 'dhcr24']	3.79e-06
CPDB(Genes)	Chondrodysplasia Punctata II, X Linked Dominant (CDPX2)	15	21	1758	24433	3.8e-09	9.92727	['msmo1', 'fdps', 'nsdhl', 'hmgcs1', 'idi1', 'pmvk', 'hsd17b7', 'sc5d', 'mvd', 'lss', 'hmgcr', 'mvk', 'fdft1', 'sqle', 'dhcr24']	3.79e-06
CPDB(Genes)	Mevalonic aciduria	15	21	1758	24433	3.8e-09	9.92727	['msmo1', 'fdps', 'nsdhl', 'hmgcs1', 'idi1', 'pmvk', 'hsd17b7', 'sc5d', 'mvd', 'lss', 'hmgcr', 'mvk', 'fdft1', 'sqle', 'dhcr24']	3.79e-06
CPDB(Genes)	Hypercholesterolemia	15	21	1758	24433	3.8e-09	9.92727	['msmo1', 'fdps', 'nsdhl', 'hmgcs1', 'idi1', 'pmvk', 'hsd17b7', 'sc5d', 'mvd', 'lss', 'hmgcr', 'mvk', 'fdft1', 'sqle', 'dhcr24']	3.79e-06
PathwayCommons(Genes)	Lysosomal Acid Lipase Deficiency (Wolman Disease)	14	20	1759	24434	1.52e-08	9.72359	['msmo1', 'fdps', 'dhcr24', 'nsdhl', 'idi1', 'pmvk', 'sc5d', 'mvd', 'lss', 'hmgcr', 'mvk', 'fdft1', 'sqle', 'hsd17b7']	7.45e-06
PathwayCommons(Genes)	Smith-Lemli-Opitz Syndrome (SLOS)	14	20	1759	24434	1.52e-08	9.72359	['msmo1', 'fdps', 'dhcr24', 'nsdhl', 'idi1', 'pmvk', 'sc5d', 'mvd', 'lss', 'hmgcr', 'mvk', 'fdft1', 'sqle', 'hsd17b7']	7.45e-06
PathwayCommons(Genes)	Mevalonic aciduria	14	20	1759	24434	1.52e-08	9.72359	['msmo1', 'fdps', 'dhcr24', 'nsdhl', 'idi1', 'pmvk', 'sc5d', 'mvd', 'lss', 'hmgcr', 'mvk', 'fdft1', 'sqle', 'hsd17b7']	7.45e-06
PathwayCommons(Genes)	Cholesteryl ester storage disease	14	20	1759	24434	1.52e-08	9.72359	['msmo1', 'fdps', 'dhcr24', 'nsdhl', 'idi1', 'pmvk', 'sc5d', 'mvd', 'lss', 'hmgcr', 'mvk', 'fdft1', 'sqle', 'hsd17b7']	7.45e-06
PathwayCommons(Genes)	Wolman disease	14	20	1759	24434	1.52e-08	9.72359	['msmo1', 'fdps', 'dhcr24', 'nsdhl', 'idi1', 'pmvk', 'sc5d', 'mvd', 'lss', 'hmgcr', 'mvk', 'fdft1', 'sqle', 'hsd17b7']	7.45e-06
PathwayCommons(Genes)	Chondrodysplasia Punctata II, X Linked Dominant (CDPX2)	14	20	1759	24434	1.52e-08	9.72359	['msmo1', 'fdps', 'dhcr24', 'nsdhl', 'idi1', 'pmvk', 'sc5d', 'mvd', 'lss', 'hmgcr', 'mvk', 'fdft1', 'sqle', 'hsd17b7']	7.45e-06
PathwayCommons(Genes)	Desmosterolosis	14	20	1759	24434	1.52e-08	9.72359	['msmo1', 'fdps', 'dhcr24', 'nsdhl', 'idi1', 'pmvk', 'sc5d', 'mvd', 'lss', 'hmgcr', 'mvk', 'fdft1', 'sqle', 'hsd17b7']	7.45e-06
PathwayCommons(Genes)	Steroid Biosynthesis	14	20	1759	24434	1.52e-08	9.72359	['msmo1', 'fdps', 'dhcr24', 'nsdhl', 'idi1', 'pmvk', 'sc5d', 'mvd', 'lss', 'hmgcr', 'mvk', 'fdft1', 'sqle', 'hsd17b7']	7.45e-06
PathwayCommons(Genes)	Hyper-IgD syndrome	14	20	1759	24434	1.52e-08	9.72359	['msmo1', 'fdps', 'dhcr24', 'nsdhl', 'idi1', 'pmvk', 'sc5d', 'mvd', 'lss', 'hmgcr', 'mvk', 'fdft1', 'sqle', 'hsd17b7']	7.45e-06
PathwayCommons(Genes)	CHILD Syndrome	14	20	1759	24434	1.52e-08	9.72359	['msmo1', 'fdps', 'dhcr24', 'nsdhl', 'idi1', 'pmvk', 'sc5d', 'mvd', 'lss', 'hmgcr', 'mvk', 'fdft1', 'sqle', 'hsd17b7']	7.45e-06
PathwayCommons(Genes)	Hypercholesterolemia	14	20	1759	24434	1.52e-08	9.72359	['msmo1', 'fdps', 'dhcr24', 'nsdhl', 'idi1', 'pmvk', 'sc5d', 'mvd', 'lss', 'hmgcr', 'mvk', 'fdft1', 'sqle', 'hsd17b7']	7.45e-06
PathwayCommons(Genes)	Cholesterol biosynthesis	13	18	1760	24436	3.84e-08	10.0274	['msmo1', 'fdps', 'nsdhl', 'hmgcs1', 'idi1', 'pmvk', 'mvd', 'lss', 'hmgcr', 'mvk', 'fdft1', 'sqle', 'hsd17b7']	1.79e-05
CPDB(Genes)	Activation of gene expression by SREBF (SREBP)	14	24	1759	24430	8.17e-08	8.10167	['fdps', 'hmgcs1', 'idi1', 'pmvk', 'dhcr7', 'elovl6', 'sc5d', 'nfya', 'mvd', 'lss', 'hmgcr', 'mvk', 'fdft1', 'sqle']	7.96e-05
CPDB(Genes)	Regulation of cholesterol biosynthesis by SREBP (SREBF)	14	29	1759	24425	4.8e-07	6.70346	['fdps', 'hmgcs1', 'idi1', 'pmvk', 'dhcr7', 'elovl6', 'sc5d', 'nfya', 'mvd', 'lss', 'hmgcr', 'mvk', 'fdft1', 'sqle']	0.000467864
CPDB(Genes)	Steroids metabolism	11	16	1762	24438	6.19e-07	9.53526	['fdps', 'idi1', 'pmvk', 'dhcr7', 'sc5d', 'mvd', 'lss', 'hmgcr', 'mvk', 'fdft1', 'sqle']	0.000602483
CPDB(Genes)	cholesterol biosynthesis II (via 24,25-dihydrolanosterol)	9	12	1764	24442	4.03e-06	10.392	['msmo1', 'nsdhl', 'dhcr7', 'sc5d', 'lss', 'dhcr24', 'fdft1', 'sqle', 'hsd17b7']	0.00391703
PathwayCommons(Genes)	cholesterol biosynthesis II (via 24,25-dihydrolanosterol)	9	12	1764	24442	4.03e-06	10.392	['msmo1', 'nsdhl', 'dhcr7', 'sc5d', 'lss', 'hsd17b7', 'fdft1', 'sqle', 'dhcr24']	0.00187792
PathwayCommons(Genes)	cholesterol biosynthesis III (via desmosterol)	9	12	1764	24442	4.03e-06	10.392	['msmo1', 'nsdhl', 'dhcr7', 'sc5d', 'lss', 'hsd17b7', 'fdft1', 'sqle', 'dhcr24']	0.00187792
CPDB(Genes)	cholesterol biosynthesis I	9	12	1764	24442	4.03e-06	10.392	['msmo1', 'nsdhl', 'dhcr7', 'sc5d', 'lss', 'dhcr24', 'fdft1', 'sqle', 'hsd17b7']	0.00391703
PathwayCommons(Genes)	cholesterol biosynthesis I	9	12	1764	24442	4.03e-06	10.392	['msmo1', 'nsdhl', 'dhcr7', 'sc5d', 'lss', 'hsd17b7', 'fdft1', 'sqle', 'dhcr24']	0.00187792
CPDB(Genes)	cholesterol biosynthesis III (via desmosterol)	9	12	1764	24442	4.03e-06	10.392	['msmo1', 'nsdhl', 'dhcr7', 'sc5d', 'lss', 'dhcr24', 'fdft1', 'sqle', 'hsd17b7']	0.00391703
PathwayCommons(Genes)	Activation of gene expression by SREBF (SREBP)	14	40	1759	24414	9.84e-06	4.85782	['fdps', 'hmgcs1', 'idi1', 'pmvk', 'dhcr7', 'elovl6', 'sc5d', 'nfya', 'mvd', 'lss', 'hmgcr', 'mvk', 'fdft1', 'sqle']	0.00455535
CPDB(Genes)	Steroid biosynthesis - Homo sapiens (human)	9	18	1764	24436	4.43e-05	6.9263	['msmo1', 'nsdhl', 'dhcr7', 'sc5d', 'lss', 'hsd17b7', 'fdft1', 'sqle', 'dhcr24']	0.0429627
PathwayCommons(Genes)	Steroid biosynthesis	8	14	1765	24440	5.82e-05	7.91259	['nsdhl', 'dhcr7', 'sc5d', 'lss', 'dhcr24', 'fdft1', 'sqle', 'hsd17b7']	0.0268902
PathwayCommons(Genes)	Steroids metabolism ( Steroids metabolism )	7	10	1766	24444	6.78e-05	9.68901	['fdps', 'pmvk', 'sc5d', 'mvd', 'hmgcr', 'mvk', 'sqle']	0.031254
PathwayCommons(Genes)	Terpenoid backbone biosynthesis	7	12	1766	24442	0.000155767	8.07352	['hmgcs1', 'fdps', 'idi1', 'pmvk', 'mvd', 'hmgcr', 'mvk']	0.0716529
CPDB(Genes)	superpathway of geranylgeranyldiphosphate biosynthesis I (via mevalonate)	7	12	1766	24442	0.000155767	8.07352	['hmgcs1', 'fdps', 'idi1', 'pmvk', 'mvd', 'hmgcr', 'mvk']	0.150783
PathwayCommons(Genes)	superpathway of geranylgeranyldiphosphate biosynthesis I (via mevalonate)	7	12	1766	24442	0.000155767	8.07352	['hmgcs1', 'fdps', 'idi1', 'pmvk', 'mvd', 'hmgcr', 'mvk']	0.0716529
CPDB(Genes)	Irinotecan Metabolism Pathway	8	17	1765	24437	0.000163984	6.51545	['hspa5', 'hyou1', 'pdia6', 'top1', 'dnajb11', 'bche', 'sdf2l1', 'abcc1']	0.158572
CPDB(Genes)	Squalene and cholesterol biosynthesis	11	36	1762	24418	0.000235642	4.23442	['msmo1', 'nsdhl', 'pmvk', 'nup93', 'dhcr7', 'sc5d', 'hmgcr', 'idi1', 'mvk', 'fdft1', 'sqle']	0.227394
CPDB(Genes)	SREBP signalling	15	66	1758	24388	0.000310374	3.15286	['fdps', 'sec23b', 'hmgcs1', 'idi1', 'ppargc1b', 'ldlr', 'creb1', 'nfya', 'mvd', 'lss', 'hmgcr', 'insig1', 'acly', 'fdft1', 'sqle']	0.299201
PathwayCommons(Genes)	mevalonate pathway	6	10	1767	24444	0.000419759	8.30017	['hmgcs1', 'idi1', 'pmvk', 'mvd', 'hmgcr', 'mvk']	0.19225
CPDB(Genes)	mevalonate pathway	6	10	1767	24444	0.000419759	8.30017	['hmgcs1', 'idi1', 'pmvk', 'mvd', 'hmgcr', 'mvk']	0.404228
PathwayCommons(Genes)	Irinotecan Metabolism Pathway	7	16	1766	24438	0.000596468	6.05415	['hspa5', 'pdia6', 'top1', 'dnajb11', 'bche', 'sdf2l1', 'abcc1']	0.272586
CPDB(Genes)	Morphine Metabolism Pathway	6	11	1767	24443	0.000611738	7.5453	['hspa5', 'hyou1', 'pdia6', 'dnajb11', 'oprm1', 'sdf2l1']	0.588492
CPDB(Genes)	Terpenoid backbone biosynthesis - Homo sapiens (human)	8	22	1765	24432	0.000655142	5.03363	['fdps', 'hmgcs1', 'idi1', 'pmvk', 'mvd', 'hmgcr', 'mvk', 'nus1']	0.629591
CPDB(Genes)	Transcription	4	213	1769	24241	0.00156098	0.257338	['taf9b', 'taf1a', 'polr3h', 'hist1h2bc']	1
CPDB(Genes)	Chromatin modifying enzymes	5	234	1768	24220	0.00169604	0.292716	['setd8', 'kdm1b', 'rcor1', 'phf8', 'hist1h2bc']	1
CPDB(Genes)	Chromatin organization	5	234	1768	24220	0.00169604	0.292716	['setd8', 'kdm1b', 'rcor1', 'phf8', 'hist1h2bc']	1
CPDB(Genes)	Signaling by Wnt	6	256	1767	24198	0.00178871	0.320962	['plcb3', 'gnb3', 'pde6b', 'hist1h2bc', 'kremen2', 'tert']	1
CPDB(Genes)	Peptide GPCRs	14	72	1759	24382	0.00180768	2.69525	['bdkrb1', 'avpr1b', 'atp8a1', 'ccr5', 'fpr1', 'npy1r', 'ntsr2', 'sstr1', 'oprm1', 'sstr4', 'oxtr', 'oprk1', 'grpr', 'cxcr6']	1
CPDB(Genes)	ATF6-alpha activates chaperone genes	4	5	1769	24449	0.00199048	11.0566	['calr', 'hspa5', 'hsp90b1', 'xbp1']	1
CPDB(Genes)	Potassium Channels	17	98	1756	24356	0.00216937	2.40605	['kcnh5', 'kcnh4', 'kcnmb2', 'kcnh1', 'kcnj6', 'kcnc2', 'kcnk16', 'kcng4', 'hcn3', 'kcng3', 'kcnab1', 'kcnq3', 'gnb3', 'kcnn3', 'kcnn1', 'kcna3', 'kcnv1']	1
CPDB(Genes)	Neuroactive ligand-receptor interaction - Homo sapiens (human)	34	261	1739	24193	0.00224271	1.81229	['chrm2', 's1pr5', 'f2rl3', 'oprm1', 'grm8', 'oprk1', 'grm7', 'grm1', 'hcrtr2', 'glrb', 'rxfp1', 'fpr1', 'npy1r', 'thrb', 'sstr1', 'htr2a', 'sstr4', 'hcrtr1', 'bdkrb1', 'ntsr2', 'pth2r', 'p2ry13', 'lep', 'grin2a', 'grpr', 'ptger3', 'avpr1b', 'nr3c1', 'glra3', 'adrb1', 'oxtr', 'gabra1', 'htr1b', 'crhr1']	1
PathwayCommons(Genes)	Morphine Pathway	5	10	1768	24444	0.00237648	6.9129	['pdia6', 'oprm1', 'dnajb11', 'hspa5', 'sdf2l1']	1
PathwayCommons(Genes)	ATF6-alpha activates chaperone genes	5	10	1768	24444	0.00237648	6.9129	['nfya', 'calr', 'hsp90b1', 'hspa5', 'xbp1']	1
PathwayCommons(Genes)	Voltage gated Potassium channels	10	43	1763	24411	0.00260726	3.22007	['kcnh5', 'kcnh4', 'kcnh1', 'kcnc2', 'kcnab1', 'kcng3', 'kcng4', 'kcnq3', 'kcna3', 'kcnv1']	1
CPDB(Genes)	Voltage gated Potassium channels	10	43	1763	24411	0.00260726	3.22007	['kcnh5', 'kcnh4', 'kcnh1', 'kcnc2', 'kcnab1', 'kcng3', 'kcng4', 'kcnq3', 'kcna3', 'kcnv1']	1
CPDB(Genes)	Acetaminophen Metabolism Pathway	7	22	1766	24432	0.00265709	4.40194	['hspa5', 'hyou1', 'pdia6', 'dnajb11', 'abcc5', 'sdf2l1', 'abcc1']	1
CPDB(Genes)	Etoposide Metabolism Pathway	6	16	1767	24438	0.00275369	5.18633	['hspa5', 'hyou1', 'pdia6', 'dnajb11', 'sdf2l1', 'top2a']	1
CPDB(Genes)	Sorafenib Metabolism Pathway	5	11	1768	24443	0.0032659	6.28419	['pdia6', 'dnajb11', 'sdf2l1', 'hspa5', 'hyou1']	1
CPDB(Genes)	TCF dependent signaling in response to WNT	3	167	1770	24287	0.00518567	0.246493	['kremen2', 'tert', 'hist1h2bc']	1
PathwayCommons(Genes)	Ubiquitination & Proteasome degradation	7	251	1766	24203	0.00580949	0.382211	['dtx3l', 'itch', 'psmb11', 'wwp1', 'uba6', 'herc3', 'npepps']	1
CPDB(Genes)	GPCRs, Class A Rhodopsin-like	26	193	1747	24261	0.00616077	1.87082	['chrm2', 'hcrtr1', 'oprm1', 'f2rl3', 'hcrtr2', 'ccr5', 'fpr1', 'npy1r', 'sstr1', 'htr2a', 'gpr63', 'oprk1', 'sstr4', 'bdkrb1', 'gpr17', 'ntsr2', 'p2ry12', 'ptger3', 'grpr', 'p2ry13', 'avpr1b', 'gpr37l1', 'adrb1', 'gpr37', 'oxtr', 'htr1b']	1
CPDB(Genes)	Peptide ligand-binding receptors	24	177	1749	24277	0.00666865	1.8821	['hcrtr2', 'f2rl3', 'oprm1', 'apln', 'oprk1', 'ppy', 'cxcl12', 'ccl22', 'rxfp1', 'fpr1', 'npy1r', 'sstr1', 'sstr4', 'hcrtr1', 'cxcr6', 'bdkrb1', 'ntsr2', 'grpr', 'avpr1b', 'gpr37l1', 'ppbp', 'ccr5', 'oxtr', 'gpr37']	1
PathwayCommons(Genes)	Major pathway of rRNA processing in the nucleolus	3	160	1770	24294	0.00716375	0.257352	['pdcd11', 'wdr36', 'rrp9']	1
PathwayCommons(Genes)	Wnt signaling pathway	7	244	1766	24210	0.00770447	0.393289	['plcb3', 'cdh20', 'gnb3', 'pcdhb14', 'kremen2', 'pcdh18', 'hltf']	1
PathwayCommons(Genes)	Acetaminophen Metabolism Pathway	6	21	1767	24433	0.0081753	3.95068	['hspa5', 'pdia6', 'dnajb11', 'abcc5', 'sdf2l1', 'abcc1']	1
PathwayCommons(Genes)	Etoposide Metabolism Pathway	5	15	1768	24439	0.00924741	4.60765	['pdia6', 'dnajb11', 'sdf2l1', 'hspa5', 'top2a']	1
CPDB(Genes)	Cobalamin (Cbl, vitamin B12) transport and metabolism	5	15	1768	24439	0.00924741	4.60765	['abcd4', 'lmbrd1', 'mmachc', 'abcc1', 'mtrr']	1
CPDB(Genes)	ion channels and their functional role in vascular endothelium	9	45	1764	24409	0.00968877	2.76746	['nos3', 'fpr1', 'kcnq3', 'trpc3', 'gucy1a2', 'ccr5', 'gucy1b3', 'trpv4', 'cxcl12']	1
CPDB(Genes)	JAK STAT pathway and regulation	10	294	1763	24160	0.0112634	0.46612	['cd40lg', 'stat2', 'map2k1', 'ifna5', 'il6st', 'mapk14', 'met', 'ptk2b', 'tyk2', 'map3k5']	1
CPDB(Genes)	Ibuprofen Metabolism Pathway	5	16	1768	24438	0.0114738	4.3195	['pdia6', 'dnajb11', 'sdf2l1', 'hspa5', 'hyou1']	1
PathwayCommons(Genes)	Sorafenib Metabolism Pathway	4	10	1769	24444	0.012041	5.52719	['pdia6', 'dnajb11', 'sdf2l1', 'hspa5']	1
CPDB(Genes)	zymosterol biosynthesis	3	5	1770	24449	0.0133477	8.2878	['msmo1', 'nsdhl', 'hsd17b7']	1
PathwayCommons(Genes)	zymosterol biosynthesis	3	5	1770	24449	0.0133477	8.2878	['msmo1', 'nsdhl', 'hsd17b7']	1
PathwayCommons(Genes)	Calnexin/calreticulin cycle	3	5	1770	24449	0.0133477	8.2878	['calr', 'pdia3', 'canx']	1
CPDB(Genes)	Statin Pathway, Pharmacodynamics	6	24	1767	24430	0.0137966	3.45642	['lcat', 'ldlr', 'mttp', 'hmgcr', 'fdft1', 'sqle']	1
PathwayCommons(Genes)	Folding, assembly and peptide loading of class I MHC	5	17	1768	24437	0.0140386	4.06524	['erap1', 'calr', 'pdia3', 'hspa5', 'canx']	1
CPDB(Genes)	Bisphosphonate Pathway, Pharmacodynamics	5	17	1768	24437	0.0140386	4.06524	['fdps', 'fdft1', 'sqle', 'hmgcr', 'hmgcs1']	1
CPDB(Genes)	G alpha (i) signalling events	25	200	1748	24254	0.0152947	1.73441	['chrm2', 's1pr5', 'rgs19', 'oprm1', 'grm8', 'apln', 'oprk1', 'ppy', 'grm7', 'cxcl12', 'fpr1', 'npy1r', 'gnb3', 'sstr1', 'sstr4', 'cxcr6', 'bdkrb1', 'p2ry12', 'ptger3', 'p2ry13', 'gpr17', 'adcy8', 'ppbp', 'ccr5', 'htr1b']	1
CPDB(Genes)	Calnexin/calreticulin cycle	4	11	1769	24443	0.0155554	5.02451	['calr', 'pdia3', 'canx', 'uggt1']	1
PathwayCommons(Genes)	G alpha (i) signalling events	25	202	1748	24252	0.0159494	1.7171	['chrm2', 's1pr5', 'rgs19', 'oprm1', 'grm8', 'apln', 'oprk1', 'ppy', 'grm7', 'cxcl12', 'fpr1', 'npy1r', 'gnb3', 'sstr1', 'sstr4', 'cxcr6', 'bdkrb1', 'p2ry12', 'p2ry13', 'ptger3', 'gpr17', 'adcy8', 'ppbp', 'ccr5', 'htr1b']	1
CPDB(Genes)	TRP channels	6	25	1767	24429	0.0161534	3.31803	['trpc3', 'trpm2', 'trpv4', 'trpm3', 'trpv3', 'trpv2']	1
PathwayCommons(Genes)	TRP channels	6	25	1767	24429	0.0161534	3.31803	['trpc3', 'trpm2', 'trpv4', 'trpm3', 'trpv3', 'trpv2']	1
CPDB(Genes)	TNFalpha	7	227	1766	24227	0.0177844	0.42304	['itch', 'creb1', 'map3k5', 'mapk14', 'cflar', 'nfkb1', 'prc1']	1
CPDB(Genes)	Vitamin A Deficiency	6	26	1767	24428	0.0187739	3.19028	['hspa5', 'hyou1', 'pdia6', 'dhrs3', 'dnajb11', 'sdf2l1']	1
CPDB(Genes)	Retinol Metabolism	6	26	1767	24428	0.0187739	3.19028	['hspa5', 'hyou1', 'pdia6', 'dhrs3', 'dnajb11', 'sdf2l1']	1
CPDB(Genes)	Scavenging by Class F Receptors	3	6	1770	24448	0.0190263	6.90621	['calr', 'hsph1', 'hyou1']	1
PathwayCommons(Genes)	Scavenging by Class F Receptors	3	6	1770	24448	0.0190263	6.90621	['calr', 'hsph1', 'hyou1']	1
CPDB(Genes)	Class A/1 (Rhodopsin-like receptors)	33	292	1740	24162	0.0190388	1.56933	['htr1b', 'chrm2', 's1pr5', 'hcrtr2', 'f2rl3', 'oprm1', 'apln', 'oprk1', 'ppy', 'cxcl12', 'ccl22', 'rxfp1', 'fpr1', 'npy1r', 'sstr1', 'htr2a', 'sstr4', 'hcrtr1', 'ccr5', 'bdkrb1', 'avpr1b', 'ntsr2', 'p2ry12', 'ptger3', 'grpr', 'p2ry13', 'gpr17', 'gpr37l1', 'adrb1', 'ppbp', 'cxcr6', 'oxtr', 'gpr37']	1
PathwayCommons(Genes)	Cadherin signaling pathway	3	144	1770	24310	0.0193643	0.286135	['cdh20', 'pcdh18', 'pcdhb14']	1
PathwayCommons(Genes)	Cobalamin (Cbl, vitamin B12) transport and metabolism	5	19	1768	24435	0.0202617	3.63703	['abcc1', 'lmbrd1', 'mmachc', 'abcd4', 'mtrr']	1
CPDB(Genes)	Fatty Acid Biosynthesis	5	20	1768	24434	0.0239543	3.45503	['acly', 'mecr', 'echdc1', 'acsl4', 'acsl5']	1
CPDB(Genes)	Neuronal System	32	287	1741	24167	0.0243356	1.54772	['plcb3', 'kcnk16', 'adcy8', 'kcnq3', 'creb1', 'kcnmb2', 'bche', 'kcnn1', 'kcnh5', 'kcnh4', 'kcnh1', 'kcnj6', 'cacna1a', 'gnb3', 'slc22a1', 'kcng3', 'lin7b', 'kcnc2', 'hcn3', 'hspa8', 'kcng4', 'cacnb4', 'grin2a', 'kcna3', 'gls2', 'apba1', 'rasgrf2', 'kcnab1', 'kcnv1', 'kcnn3', 'gabra1', 'slc1a2']	1
PathwayCommons(Genes)	&gamma;-linolenate biosynthesis	4	13	1769	24441	0.0243534	4.25116	['fads2', 'acsbg1', 'acsl4', 'acsl5']	1
CPDB(Genes)	stearate biosynthesis	4	13	1769	24441	0.0243534	4.25116	['elovl6', 'acsbg1', 'acsl4', 'acsl5']	1
CPDB(Genes)	&gamma;-linolenate biosynthesis	4	13	1769	24441	0.0243534	4.25116	['fads2', 'acsbg1', 'acsl4', 'acsl5']	1
CPDB(Genes)	N-glycan trimming in the ER and Calnexin/Calreticulin cycle	4	13	1769	24441	0.0243534	4.25116	['calr', 'pdia3', 'canx', 'uggt1']	1
PathwayCommons(Genes)	stearate biosynthesis	4	13	1769	24441	0.0243534	4.25116	['elovl6', 'acsbg1', 'acsl4', 'acsl5']	1
CPDB(Genes)	Proteoglycans in cancer - Homo sapiens (human)	6	199	1767	24255	0.0245907	0.413869	['ddx5', 'itga2', 'pik3cd', 'mapk14', 'met', 'map2k1']	1
CPDB(Genes)	Statin Pathway	6	28	1767	24426	0.0248533	2.96216	['lcat', 'ldlr', 'mttp', 'hmgcr', 'fdft1', 'sqle']	1
PathwayCommons(Genes)	Nitric oxide stimulates guanylate cyclase	3	7	1770	24447	0.0258344	5.91937	['gucy1a2', 'nos3', 'gucy1b3']	1
CPDB(Genes)	The citric acid (TCA) cycle and respiratory electron transport	3	139	1770	24315	0.0270273	0.296488	['slc16a1', 'timmdc1', 'pdp2']	1
PathwayCommons(Genes)	fatty acid activation	3	8	1770	24446	0.03377	5.17924	['acsbg1', 'acsl4', 'acsl5']	1
CPDB(Genes)	fatty acid activation	3	8	1770	24446	0.03377	5.17924	['acsbg1', 'acsl4', 'acsl5']	1
PathwayCommons(Genes)	Glucose-Alanine Cycle	3	8	1770	24446	0.03377	5.17924	['slc1a4', 'gpt', 'gpt2']	1
CPDB(Genes)	Glucose-Alanine Cycle	3	8	1770	24446	0.03377	5.17924	['gpt', 'slc1a4', 'gpt2']	1
CPDB(Genes)	SIDS Susceptibility Pathways	19	155	1754	24299	0.0337828	1.69817	['tph2', 'aqp4', 'gnb3', 'hsp90b1', 'en1', 'tppp', 'gabra1', 'ryr2', 'thrb', 'chrm2', 'creb1', 'ppargc1a', 'sstr1', 'nr3c1', 'nfya', 'htr2a', 'ppargc1b', 'nfkb1', 'nos1ap']	1
CPDB(Genes)	Antigen processing: Ubiquitination & Proteasome degradation	5	172	1768	24282	0.0342176	0.399249	['dtx3l', 'uba6', 'ube2nl', 'itch', 'wwp1']	1
CPDB(Genes)	RNA Polymerase I, RNA Polymerase III, and Mitochondrial Transcription	3	128	1770	24326	0.03561	0.322113	['taf1a', 'polr3h', 'hist1h2bc']	1
CPDB(Genes)	SREBF and miR33 in cholesterol and lipid homeostasis	4	15	1769	24439	0.0356344	3.68404	['hmgcs1', 'ldlr', 'ppargc1a', 'hmgcr']	1
PathwayCommons(Genes)	Ibuprofen Metabolism Pathway	4	15	1769	24439	0.0356344	3.68404	['pdia6', 'dnajb11', 'sdf2l1', 'hspa5']	1
CPDB(Genes)	GPCRs, Class C Metabotropic glutamate, pheromone	4	15	1769	24439	0.0356344	3.68404	['gprc5a', 'grm7', 'grm8', 'grm1']	1
PathwayCommons(Genes)	Endogenous_cannabinoid_signaling	5	23	1768	24431	0.0375172	3.00401	['cacna1a', 'plcb3', 'grm1', 'gnb3', 'cacna1g']	1
CPDB(Genes)	GPCRs, Other	10	67	1763	24387	0.0387023	2.06458	['gpr17', 'grm8', 'rxfp1', 'chrm2', 'p2ry13', 'htr2a', 'ccr5', 'grpr', 'grm1', 'gpr176']	1
CPDB(Genes)	Doxorubicin Pathway (Cancer Cell), Pharmacodynamics	4	16	1769	24438	0.0422311	3.45365	['nfkb1', 'nos3', 'abcc1', 'top2a']	1
PathwayCommons(Genes)	Ca activated K+ channels	3	9	1770	24445	0.0428143	4.60358	['kcnmb2', 'kcnn3', 'kcnn1']	1
CPDB(Genes)	Ca2+ activated K+ channels	3	9	1770	24445	0.0428143	4.60358	['kcnmb2', 'kcnn3', 'kcnn1']	1
CPDB(Genes)	MAPK3 (ERK1) activation	3	9	1770	24445	0.0428143	4.60358	['map2k1', 'tyk2', 'il6st']	1
PathwayCommons(Genes)	TP53 regulates transcription of several additional cell death genes whose specific roles in p53-dependent apoptosis remain uncertain	3	9	1770	24445	0.0428143	4.60358	['ndrg1', 'birc5', 'bcl6']	1
CPDB(Genes)	CHL1 interactions	3	9	1770	24445	0.0428143	4.60358	['itga2', 'hspa8', 'cntn6']	1
PathwayCommons(Genes)	CHL1 interactions	3	9	1770	24445	0.0428143	4.60358	['itga2', 'hspa8', 'cntn6']	1
PathwayCommons(Genes)	MAPK3 (ERK1) activation	3	9	1770	24445	0.0428143	4.60358	['map2k1', 'tyk2', 'il6st']	1
CPDB(Genes)	Differentiation of white and brown adipocyte	5	24	1768	24430	0.0428977	2.87872	['lep', 'bmp4', 'smad9', 'ppargc1b', 'ppargc1a']	1
CPDB(Genes)	Processing of Capped Intron-Containing Pre-mRNA	4	143	1769	24311	0.0474172	0.384414	['mettl3', 'nup93', 'hnrnpm', 'hspa8']	1
CPDB(Genes)	RNA transport - Homo sapiens (human)	4	146	1769	24308	0.0480842	0.376468	['snupn', 'nup93', 'xpot', 'pabpc5']	1
CPDB(Genes)	mRNA Processing	3	122	1770	24332	0.0486453	0.338038	['clk2', 'mettl3', 'hnrnpm']	1
PathwayCommons(Genes)	Nuclear signaling by ERBB4	5	25	1768	24429	0.0487179	2.76346	['aph1a', 'nrg2', 'cxcl12', 's100b', 'adam17']	1
PathwayCommons(Genes)	Vitamin A Deficiency	5	25	1768	24429	0.0487179	2.76346	['pdia6', 'dnajb11', 'dhrs3', 'hspa5', 'sdf2l1']	1
PathwayCommons(Genes)	Retinol Metabolism	5	25	1768	24429	0.0487179	2.76346	['pdia6', 'dnajb11', 'dhrs3', 'hspa5', 'sdf2l1']	1
CPDB(Genes)	Antigen Presentation: Folding, assembly and peptide loading of class I MHC	4	17	1769	24437	0.0494681	3.25036	['calr', 'pdia3', 'hspa5', 'canx']	1
CPDB(Genes)	Pantothenate and CoA biosynthesis - Homo sapiens (human)	4	17	1769	24437	0.0494681	3.25036	['pank1', 'dpys', 'bcat2', 'bcat1']	1

## Sheet: newborn_down_top_meta_pathways
Source	Pathway	List Hit	List Non-hit	Background Hit	Background Non-hit	p-value	Odds	Hit IDs	q-value
CPDB(Genes)	Pathways in cancer - Homo sapiens (human)	4	385	1070	24069	0.000484825	0.233708	['apc2', 'wnt5b', 'stat5a', 'msh3']	0.171143
CPDB(Genes)	PI3K-Akt signaling pathway - Homo sapiens (human)	3	326	1071	24128	0.00077482	0.207317	['comp', 'ngfr', 'ifna2']	0.272737
CPDB(Genes)	miR-targeted genes in muscle cell - TarBase	4	359	1070	24095	0.00132429	0.250905	['mir200a', 'gak', 'rab27b', 'sec24a']	0.464826
PathwayCommons(Genes)	L13a-mediated translational silencing of Ceruloplasmin expression	12	101	1062	24353	0.00287977	2.72451	['rps11', 'rps10', 'eif3m', 'rpl23a', 'rpl24', 'rpl27a', 'rpl5', 'eif3d', 'rps29', 'rps5', 'eif3g', 'eif4a1']	0.403168
PathwayCommons(Genes)	GTP hydrolysis and joining of the 60S ribosomal subunit	12	102	1062	24352	0.00309837	2.69768	['rps11', 'rps10', 'eif3m', 'rpl23a', 'rpl24', 'rpl27a', 'rpl5', 'eif3d', 'rps29', 'rps5', 'eif3g', 'eif4a1']	0.430673
PathwayCommons(Genes)	Translation initiation complex formation	8	53	1066	24401	0.00389747	3.45513	['rps11', 'rps10', 'eif3m', 'eif3d', 'eif3g', 'rps5', 'rps29', 'eif4a1']	0.53785
PathwayCommons(Genes)	Ribosomal scanning and start codon recognition	8	53	1066	24401	0.00389747	3.45513	['rps11', 'rps10', 'eif3m', 'eif3d', 'eif3g', 'rps5', 'rps29', 'eif4a1']	0.53785
PathwayCommons(Genes)	Formation of a pool of free 40S subunits	11	92	1063	24362	0.00405337	2.74021	['rps11', 'rps10', 'eif3m', 'rpl23a', 'rpl24', 'rpl27a', 'rpl5', 'eif3d', 'rps29', 'rps5', 'eif3g']	0.551258
PathwayCommons(Genes)	Formation of the ternary complex, and subsequently, the 43S complex	7	46	1067	24408	0.00651514	3.48103	['rps11', 'rps10', 'eif3m', 'eif3d', 'eif3g', 'rps5', 'rps29']	0.879544
CPDB(Genes)	3, -UTR-mediated translational regulation	11	99	1063	24355	0.00665453	2.54573	['rps11', 'rps10', 'rpl23a', 'rpl24', 'rpl27a', 'rpl5', 'eif3d', 'rps29', 'rps5', 'eif3g', 'eif4a1']	1
CPDB(Genes)	L13a-mediated translational silencing of Ceruloplasmin expression	11	99	1063	24355	0.00665453	2.54573	['rps11', 'rps10', 'rpl23a', 'rpl24', 'rpl27a', 'rpl5', 'eif3d', 'rps29', 'rps5', 'eif3g', 'eif4a1']	1
CPDB(Genes)	GTP hydrolysis and joining of the 60S ribosomal subunit	11	100	1063	24354	0.00711372	2.52017	['rps11', 'rps10', 'rpl23a', 'rpl24', 'rpl27a', 'rpl5', 'eif3d', 'rps29', 'rps5', 'eif3g', 'eif4a1']	1
CPDB(Genes)	Neuroactive ligand-receptor interaction - Homo sapiens (human)	3	261	1071	24193	0.00792612	0.259646	['gabra6', 'chrna9', 'grin2d']	1
CPDB(Genes)	Formation of a pool of free 40S subunits	10	90	1064	24364	0.00943267	2.54428	['rps11', 'rps10', 'rpl23a', 'rpl24', 'rpl27a', 'rpl5', 'eif3d', 'rps29', 'rps5', 'eif3g']	1
CPDB(Genes)	Ribosomal scanning and start codon recognition	7	51	1067	24403	0.0106128	3.13911	['rps11', 'rps10', 'eif3d', 'eif3g', 'rps5', 'rps29', 'eif4a1']	1
CPDB(Genes)	Translation initiation complex formation	7	51	1067	24403	0.0106128	3.13911	['rps11', 'rps10', 'eif3d', 'eif3g', 'rps5', 'rps29', 'eif4a1']	1
PathwayCommons(Genes)	TCR	3	255	1071	24199	0.0112828	0.265821	['stat5a', 'ddx3x', 'eif3m']	1
CPDB(Genes)	Activation of the mRNA upon binding of the cap-binding complex and eIFs, and subsequent binding to 43S	7	52	1067	24402	0.0116162	3.07862	['rps11', 'rps10', 'eif3d', 'eif3g', 'rps5', 'rps29', 'eif4a1']	1
CPDB(Genes)	miR-targeted genes in epithelium - TarBase	4	290	1070	24164	0.0117979	0.311492	['cdkn1c', 'gak', 'mpdu1', 'mir138-1']	1
CPDB(Genes)	Signalling by NGF	7	379	1067	24075	0.0145207	0.416736	['camk2g', 'cnksr1', 'ngfr', 'grin2d', 'wdr83', 'fga', 'furin']	1
CPDB(Genes)	Eukaryotic Translation Initiation	11	107	1063	24347	0.017254	2.35462	['rps11', 'rps10', 'rpl23a', 'rpl24', 'rpl27a', 'rpl5', 'eif3d', 'rps29', 'rps5', 'eif3g', 'eif4a1']	1
CPDB(Genes)	Cap-dependent Translation Initiation	11	107	1063	24347	0.017254	2.35462	['rps11', 'rps10', 'rpl23a', 'rpl24', 'rpl27a', 'rpl5', 'eif3d', 'rps29', 'rps5', 'eif3g', 'eif4a1']	1
CPDB(Genes)	Formation of the ternary complex, and subsequently, the 43S complex	6	44	1068	24410	0.0179396	3.1167	['rps11', 'rps10', 'eif3d', 'eif3g', 'rps5', 'rps29']	1
CPDB(Genes)	Cytoplasmic Ribosomal Proteins	9	86	1065	24368	0.0185767	2.3945	['rps11', 'rps10', 'rps6ka6', 'rpl23a', 'rpl24', 'rpl27a', 'rpl5', 'rps29', 'rps5']	1
CPDB(Genes)	RHO GTPase Effectors	4	267	1070	24187	0.0210561	0.338647	['brk1', 'hist1h4a', 'h3f3b', 'hist1h3g']	1
CPDB(Genes)	NGF signalling via TRKA from the plasma membrane	5	304	1069	24150	0.0210699	0.371566	['camk2g', 'cnksr1', 'fga', 'grin2d', 'wdr83']	1
CPDB(Genes)	Signaling by EGFR	5	286	1069	24168	0.0272523	0.395246	['camk2g', 'cnksr1', 'fga', 'grin2d', 'wdr83']	1
CPDB(Genes)	Class A/1 (Rhodopsin-like receptors)	5	292	1069	24162	0.0276657	0.387028	['anxa1', 'gal', 'nmu', 'gpr18', 'ccl17']	1
CPDB(Genes)	Trifunctional protein deficiency	3	14	1071	24440	0.0324876	4.88996	['cpt1a', 'acsl1', 'acadvl']	1
CPDB(Genes)	Short Chain Acyl CoA Dehydrogenase Deficiency (SCAD Deficiency)	3	14	1071	24440	0.0324876	4.88996	['cpt1a', 'acsl1', 'acadvl']	1
CPDB(Genes)	Medium chain acyl-coa dehydrogenase deficiency (MCAD)	3	14	1071	24440	0.0324876	4.88996	['cpt1a', 'acsl1', 'acadvl']	1
PathwayCommons(Genes)	Fatty acid Metabolism	3	14	1071	24440	0.0324876	4.88996	['cpt1a', 'acsl1', 'acadvl']	1
PathwayCommons(Genes)	Short Chain Acyl CoA Dehydrogenase Deficiency (SCAD Deficiency)	3	14	1071	24440	0.0324876	4.88996	['cpt1a', 'acsl1', 'acadvl']	1
CPDB(Genes)	Fatty acid Metabolism	3	14	1071	24440	0.0324876	4.88996	['cpt1a', 'acsl1', 'acadvl']	1
CPDB(Genes)	Carnitine palmitoyl transferase deficiency (I)	3	14	1071	24440	0.0324876	4.88996	['cpt1a', 'acsl1', 'acadvl']	1
PathwayCommons(Genes)	Glutaric Aciduria Type I	3	14	1071	24440	0.0324876	4.88996	['cpt1a', 'acsl1', 'acadvl']	1
CPDB(Genes)	Long chain acyl-CoA dehydrogenase deficiency (LCAD)	3	14	1071	24440	0.0324876	4.88996	['cpt1a', 'acsl1', 'acadvl']	1
PathwayCommons(Genes)	Very-long-chain acyl coa dehydrogenase deficiency (VLCAD)	3	14	1071	24440	0.0324876	4.88996	['cpt1a', 'acsl1', 'acadvl']	1
CPDB(Genes)	Ethylmalonic Encephalopathy	3	14	1071	24440	0.0324876	4.88996	['cpt1a', 'acsl1', 'acadvl']	1
CPDB(Genes)	Very-long-chain acyl coa dehydrogenase deficiency (VLCAD)	3	14	1071	24440	0.0324876	4.88996	['cpt1a', 'acsl1', 'acadvl']	1
PathwayCommons(Genes)	Medium chain acyl-coa dehydrogenase deficiency (MCAD)	3	14	1071	24440	0.0324876	4.88996	['cpt1a', 'acsl1', 'acadvl']	1
PathwayCommons(Genes)	Long chain acyl-CoA dehydrogenase deficiency (LCAD)	3	14	1071	24440	0.0324876	4.88996	['cpt1a', 'acsl1', 'acadvl']	1
PathwayCommons(Genes)	Carnitine palmitoyl transferase deficiency (I)	3	14	1071	24440	0.0324876	4.88996	['cpt1a', 'acsl1', 'acadvl']	1
PathwayCommons(Genes)	Trifunctional protein deficiency	3	14	1071	24440	0.0324876	4.88996	['cpt1a', 'acsl1', 'acadvl']	1
PathwayCommons(Genes)	Carnitine palmitoyl transferase deficiency (II)	3	14	1071	24440	0.0324876	4.88996	['cpt1a', 'acsl1', 'acadvl']	1
CPDB(Genes)	Carnitine palmitoyl transferase deficiency (II)	3	14	1071	24440	0.0324876	4.88996	['cpt1a', 'acsl1', 'acadvl']	1
PathwayCommons(Genes)	Ethylmalonic Encephalopathy	3	14	1071	24440	0.0324876	4.88996	['cpt1a', 'acsl1', 'acadvl']	1
CPDB(Genes)	Eukaryotic Translation Termination	8	81	1066	24373	0.0337414	2.25817	['rps11', 'rps10', 'rpl23a', 'rpl24', 'rpl27a', 'rpl5', 'rps29', 'rps5']	1
PathwayCommons(Genes)	Viral mRNA Translation	8	81	1066	24373	0.0337414	2.25817	['rps11', 'rps10', 'rpl23a', 'rpl24', 'rpl27a', 'rpl5', 'rps29', 'rps5']	1
PathwayCommons(Genes)	Peptide chain elongation	8	81	1066	24373	0.0337414	2.25817	['rps11', 'rps10', 'rpl23a', 'rpl24', 'rpl27a', 'rpl5', 'rps29', 'rps5']	1
CPDB(Genes)	Nuclear Receptors Meta-Pathway	5	279	1069	24175	0.0362327	0.405279	['apoa1', 'cdkn1c', 'cpt1a', 'pdk4', 'gsta3']	1
CPDB(Genes)	Fc epsilon receptor (FCERI) signaling	5	282	1069	24172	0.0366346	0.400918	['camk2g', 'cnksr1', 'fga', 'grin2d', 'wdr83']	1
CPDB(Genes)	Regulation of actin cytoskeleton - Homo sapiens (human)	3	210	1071	24244	0.0380165	0.323383	['brk1', 'apc2', 'ezr']	1
CPDB(Genes)	Signaling by FGFR	5	266	1069	24188	0.047609	0.425315	['camk2g', 'cnksr1', 'fga', 'grin2d', 'wdr83']	1
CPDB(Genes)	Signaling by FGFR2	5	266	1069	24188	0.047609	0.425315	['camk2g', 'cnksr1', 'fga', 'grin2d', 'wdr83']	1
CPDB(Genes)	Signaling by ERBB2	5	271	1069	24183	0.0481157	0.417381	['camk2g', 'cnksr1', 'fga', 'grin2d', 'wdr83']	1
PathwayCommons(Genes)	Elastic fibre formation	3	17	1071	24437	0.0496454	4.02653	['mfap5', 'furin', 'fbn1']	1
CPDB(Genes)	Mitochondrial LC-Fatty Acid Beta-Oxidation	3	17	1071	24437	0.0496454	4.02653	['cpt1a', 'acsl1', 'acadvl']	1
