# Supplementary material for: Metabolomic and transcriptomic signatures of prenatal excessive methionine support nature rather than nurture in schizophrenia pathogenesis
Source: Commun Biol. 2020 Jul 30;3:409. doi: 10.1038/s42003-020-01124-8 (PMC7393105; doi:10.1038/s42003-020-01124-8)
Supplement: Supplementary file 5 — Supplementary Data 3 [file 42003_2020_1124_MOESM5_ESM.xlsx]

## Sheet: Table S8 genes_occur_in_metabol
Gene Name	Fold Change in Gene Expression, p-value	Metabolite Name, p-value, Fold Change in Metabolite
ABCC1	[1.17 u'Abcc1' 0.023]	['glutathione' 0.0367295089956 1.6868344816799998]
ABCC5	[1.16 u'Abcc5' 0.0046]	['glutathione' 0.0367295089956 1.6868344816799998]
ACAD11	[1.14 u'Acad11' 0.0171]	['heptadecanoic acid' 0.042367285556899996 -1.19033394937]
ACADVL	[-1.17 u'Acadvl' 0.0264]	['heptadecanoic acid' 0.042367285556899996 -1.19033394937]
ACER2	[-1.31 u'Acer2' 0.023]	['GlcCer (d42:2) ' 5.00787778668e-06 1.8193459416900002], ['FA (20:4) (arachidonic acid) ' 0.00038125284864999994 1.9268771006599998], ['FA (14:0) (myristic acid) ' 0.0005341693455219999 1.35243555331], ['GlcCer (d38:1) ' 0.0012677222040199999 1.4578063103799999], ['palmitic acid' 0.0166213651231 -1.2413680576200001], ['GlcCer(d34:1) ' 0.0188510887908 1.62528929097], ['stearic acid' 0.04202402528…
ACP6	[1.28 u'Acp6' 0.0043]	['1-monopalmitin' 0.0145624858696 1.80011229646], ['tartaric acid' 0.0453323842593 -1.57457627119]
ACSBG1	[1.2 u'Acsbg1' 0.0057]	['palmitic acid' 0.0166213651231 -1.2413680576200001], ['heptadecanoic acid' 0.042367285556899996 -1.19033394937]
ACSL1	[-1.17 u'Acsl1' 0.0073]	['palmitic acid' 0.0166213651231 -1.2413680576200001], ['heptadecanoic acid' 0.042367285556899996 -1.19033394937]
ACSL4	[1.27 u'Acsl4' 0.0054]	['FA (20:5) (eicosapentaenoic acid) ' 0.00106048007859 1.7319691013499998], ['palmitic acid' 0.0166213651231 -1.2413680576200001], ['heptadecanoic acid' 0.042367285556899996 -1.19033394937]
ACSL5	[1.35 u'Acsl5' 0.0009]	['palmitic acid' 0.0166213651231 -1.2413680576200001], ['heptadecanoic acid' 0.042367285556899996 -1.19033394937]
AGPAT4	[1.16 u'Agpat4' 0.0186]	['heptadecanoic acid' 0.042367285556899996 -1.19033394937]
ASPA	[1.1 u'Aspa' 0.0319]	['FA (20:4) (arachidonic acid) ' 0.00038125284864999994 1.9268771006599998], ['FA (14:0) (myristic acid) ' 0.0005341693455219999 1.35243555331], ['Aspartic acid' 0.010557770336599999 1.23665893271], ['palmitic acid' 0.0166213651231 -1.2413680576200001], ['stearic acid' 0.042024025285 -1.17077071597], ['heptadecanoic acid' 0.042367285556899996 -1.19033394937]
ATP8A1	[1.11 u'Atp8a1' 0.0206]	['PC (35:1) ' 0.00167386929107 1.2993386981100001], ['PC(34:3) A ' 0.0032255761844599998 3.5742218458599995], ['PC (38:3) ' 0.00402444383969 1.20197044335], ['PC(p-38:4)/PC(o-38:5) B ' 0.00657496668599 -2.06943031536], ['PC (40:4) ' 0.010632461241600001 1.26908168916], ['PC (34:4) ' 0.0108810933935 1.23171165597], ['PC (35:4) ' 0.019959144398799998 1.20262617817], ['PC (34:3) ' 0.0224762960900999…
B4GALT6	[1.11 u'B4galt6' 0.0461]	['GlcCer (d42:2) ' 5.00787778668e-06 1.8193459416900002], ['GlcCer (d38:1) ' 0.0012677222040199999 1.4578063103799999], ['GlcCer(d34:1) ' 0.0188510887908 1.62528929097]
BCAT1	[1.23 u'Bcat1' 0.0007]	['glutamic acid' 0.00557782379003 -1.19574232727], ['leucine' 0.011370697399799998 -1.32521080025], ['Isoleucine' 0.0224399602507 1.7016964746899998]
BCAT2	[1.18 u'Bcat2' 0.024]	['glutamic acid' 0.00557782379003 -1.19574232727], ['leucine' 0.011370697399799998 -1.32521080025], ['Isoleucine' 0.0224399602507 1.7016964746899998]
BCHE	[1.29 u'Bche' 0.0448]	['FA (20:4) (arachidonic acid) ' 0.00038125284864999994 1.9268771006599998], ['FA (14:0) (myristic acid) ' 0.0005341693455219999 1.35243555331], ['palmitic acid' 0.0166213651231 -1.2413680576200001], ['stearic acid' 0.042024025285 -1.17077071597], ['heptadecanoic acid' 0.042367285556899996 -1.19033394937]
CHN1	[1.09 u'Chn1' 0.0234]	['DG(34:1) ' 0.049989842508199996 -1.6143262117100001]
CIT	[1.16 u'Cit' 0.0309]	['DG(34:1) ' 0.049989842508199996 -1.6143262117100001]
CYP4B1	[1.1 u'Cyp4b1' 0.0237]	['FA (18:2) (linoleic acid) ' 0.000133149829435 1.90030524339], ['FA (20:4) (arachidonic acid) ' 0.00038125284864999994 1.9268771006599998]
DGKB	[1.27 u'Dgkb' 0.0177]	['DG(34:1) ' 0.049989842508199996 -1.6143262117100001]
DGKH	[1.23 u'Dgkh' 0.0178]	['DG(34:1) ' 0.049989842508199996 -1.6143262117100001]
ENO1	[-1.23 u'Eno1' 0.0427]	['phosphoenolpyruvate' 0.011634947219700001 1.62736877411]
ENTPD3	[1.17 u'Entpd3' 0.0413]	["Uridine 5'-monophosphate" 0.0387193730641 1.33824244389]
FAAH	[1.12 u'Faah' 0.0435]	['FA (18:1) (oleic acid) ' 9.00676454855e-05 2.05112541391], ['FA (20:4) (arachidonic acid) ' 0.00038125284864999994 1.9268771006599998]
FADS2	[1.12 u'Fads2' 0.049]	['FA (18:3) (linolenic acid) ' 0.0006718248160509999 1.72426699213]
FARS2	[-1.28 u'Fars2' 0.0475]	['Phenylalanine' 0.046352501321900004 1.49481187915]
GCDH	[1.2 u'Gcdh' 0.0325]	['heptadecanoic acid' 0.042367285556899996 -1.19033394937]
GGT6	[1.11 u'Ggt6' 0.0223]	['glutamic acid' 0.00557782379003 -1.19574232727], ['glutathione' 0.0367295089956 1.6868344816799998]
GLRA3	[1.24 u'Glra3' 0.0373]	['glycine' 0.00249353952698 1.4429334979799997]
GLRB	[1.2 u'Glrb' 0.0123]	['glycine' 0.00249353952698 1.4429334979799997]
GLS2	[1.16 u'Gls2' 0.0385]	['glutamic acid' 0.00557782379003 -1.19574232727], ['glutamine' 0.0174356095311 -1.9189826002900001]
GOT1L1	[-1.1 u'Got1l1' 0.0434]	['glutamic acid' 0.00557782379003 -1.19574232727], ['Aspartic acid' 0.010557770336599999 1.23665893271]
GPR17	[1.55 u'Gpr17' 0.0007]	['uracil' 0.0172490457017 -1.29738377564]
GPR18	[-1.13 u'Gpr18' 0.0276]	['glycine' 0.00249353952698 1.4429334979799997]
GPT	[1.32 u'Gpt' 0.0011]	['glutamic acid' 0.00557782379003 -1.19574232727]
GPT2	[1.19 u'Gpt2' 0.0104]	['glutamic acid' 0.00557782379003 -1.19574232727]
GRIN2A	[1.22 u'Grin2a' 0.0145]	['glycine' 0.00249353952698 1.4429334979799997], ['glutamic acid' 0.00557782379003 -1.19574232727]
GRIN2D	[-1.19 u'Grin2d' 0.0454]	['glutamic acid' 0.00557782379003 -1.19574232727]
GRM1	[1.28 u'Grm1' 0.0105]	['glutamic acid' 0.00557782379003 -1.19574232727]
GRM7	[1.19 u'Grm7' 0.0021]	['glutamic acid' 0.00557782379003 -1.19574232727]
GRM8	[1.19 u'Grm8' 0.0274]	['glutamic acid' 0.00557782379003 -1.19574232727]
GSS	[-1.13 u'Gss' 0.0101]	['glycine' 0.00249353952698 1.4429334979799997], ['glutamic acid' 0.00557782379003 -1.19574232727], ['glutathione' 0.0367295089956 1.6868344816799998]
GSTA3	[-1.11 u'Gsta3' 0.0345]	['glutathione' 0.0367295089956 1.6868344816799998]
GSTZ1	[-1.23 u'Gstz1' 0.0118]	['glutathione' 0.0367295089956 1.6868344816799998]
HAGHL	[-1.15 u'Haghl' 0.0371]	['lactic acid' 0.00026519302004400004 -1.52559021133], ['glutathione' 0.0367295089956 1.6868344816799998]
HMHA1	[1.14 u'Hmha1' 0.0144]	['DG(34:1) ' 0.049989842508199996 -1.6143262117100001]
HPGDS	[1.17 u'Hpgds' 0.0216]	['glutathione' 0.0367295089956 1.6868344816799998]
IDH2	[-1.17 u'Idh2' 0.007]	['isocitric acid' 0.0494960683962 -1.23403030884]
LCAT	[1.15 u'Lcat' 0.0451]	['LPC(20:3) ' 0.000388321906145 2.0592539282700004], ['LPC(14:0) ' 0.0009193322666989999 1.63660250186], ['LPC(18:3) ' 0.00156866001901 2.49678571429], ['PC (35:1) ' 0.00167386929107 1.2993386981100001], ['PC(34:3) A ' 0.0032255761844599998 3.5742218458599995], ['LPC(16:1) ' 0.00324875460175 2.08658255173], ['PC (38:3) ' 0.00402444383969 1.20197044335], ['LPC (16:1) ' 0.005343272489680001 2.20554…
LDHAL6B	[-1.1 u'Ldhal6b' 0.0315]	['lactic acid' 0.00026519302004400004 -1.52559021133]
LPO	[1.18 u'Lpo' 0.0026]	['Phenylalanine' 0.046352501321900004 1.49481187915]
ME2	[1.13 u'Me2' 0.0322]	['fumaric acid' 0.00151815262798 -1.32072229596]
MECR	[1.13 u'Mecr' 0.0305]	['heptadecanoic acid' 0.042367285556899996 -1.19033394937]
METTL3	[1.36 u'Mettl3' 6.95e-05]	['S-Adenosyl-L-methionine' 0.0378068103754 1.37561152383]
METTL4	[1.2 u'Mettl4' 0.0058]	['S-Adenosyl-L-methionine' 0.0378068103754 1.37561152383]
MOCS1	[-1.17 u'Mocs1' 0.0313]	['S-Adenosyl-L-methionine' 0.0378068103754 1.37561152383]
MOGAT2	[1.15 u'Mogat2' 0.0399]	['FA (18:1) (oleic acid) ' 9.00676454855e-05 2.05112541391], ['PC (35:1) ' 0.00167386929107 1.2993386981100001], ['PC(34:3) A ' 0.0032255761844599998 3.5742218458599995], ['PC (38:3) ' 0.00402444383969 1.20197044335], ['PC(p-38:4)/PC(o-38:5) B ' 0.00657496668599 -2.06943031536], ['PC (40:4) ' 0.010632461241600001 1.26908168916], ['PC (34:4) ' 0.0108810933935 1.23171165597], ['1-monopalmitin' 0.01…
MTRR	[1.1 u'Mtrr' 0.0104]	['S-Adenosyl-L-methionine' 0.0378068103754 1.37561152383]
NOS3	[1.24 u'Nos3' 0.0005]	['Citrulline' 0.0029342519176799994 1.5081784867399999], ['Citrulline' 0.00333094829375 1.5063702836200001]
NSUN3	[-1.18 u'Nsun3' 0.0097]	['S-Adenosyl-L-methionine' 0.0378068103754 1.37561152383]
NT5M	[-1.28 u'Nt5m' 0.0232]	['guanosine' 0.00025834660692599997 -2.10403185665], ['Uridine' 0.015460318370799999 1.29495143395], ['Inosine' 0.0237371852865 1.1771600322600002], ['adenosine' 0.0305258577156 -2.14302218115], ["Uridine 5'-monophosphate" 0.0387193730641 1.33824244389]
PARP1	[1.18 u'Parp1' 0.0128]	['nicotinamide' 0.00193570356513 -1.37241617471]
PARP16	[-1.11 u'Parp16' 0.0269]	['nicotinamide' 0.00193570356513 -1.37241617471]
PIGA	[1.18 u'Piga' 0.0137]	['GlcCer (d42:2) ' 5.00787778668e-06 1.8193459416900002], ['GlcCer (d38:1) ' 0.0012677222040199999 1.4578063103799999], ['GlcCer(d34:1) ' 0.0188510887908 1.62528929097]
PIGG	[1.25 u'Pigg' 0.0087]	['GlcCer (d42:2) ' 5.00787778668e-06 1.8193459416900002], ['GlcCer (d38:1) ' 0.0012677222040199999 1.4578063103799999], ['GlcCer(d34:1) ' 0.0188510887908 1.62528929097]
PIGN	[1.32 u'Pign' 0.001]	['GlcCer (d42:2) ' 5.00787778668e-06 1.8193459416900002], ['GlcCer (d38:1) ' 0.0012677222040199999 1.4578063103799999], ['GlcCer(d34:1) ' 0.0188510887908 1.62528929097]
PLA2G6	[1.14 u'Pla2g6' 0.041]	['FA (18:2) (linoleic acid) ' 0.000133149829435 1.90030524339], ['FA (20:4) (arachidonic acid) ' 0.00038125284864999994 1.9268771006599998], ['LPC(20:3) ' 0.000388321906145 2.0592539282700004], ['FA (14:0) (myristic acid) ' 0.0005341693455219999 1.35243555331], ['FA (18:3) (linolenic acid) ' 0.0006718248160509999 1.72426699213], ['LPC(14:0) ' 0.0009193322666989999 1.63660250186], ['LPC(18:3) ' 0.…
PLCB3	[1.21 u'Plcb3' 0.0076]	['DG(34:1) ' 0.049989842508199996 -1.6143262117100001]
PNLIP	[-1.18 u'Pnlip' 0.0325]	['FA (20:4) (arachidonic acid) ' 0.00038125284864999994 1.9268771006599998], ['FA (14:0) (myristic acid) ' 0.0005341693455219999 1.35243555331], ['palmitic acid' 0.0166213651231 -1.2413680576200001], ['stearic acid' 0.042024025285 -1.17077071597], ['heptadecanoic acid' 0.042367285556899996 -1.19033394937], ['DG(34:1) ' 0.049989842508199996 -1.6143262117100001]
PNLIPRP2	[1.18 u'Pnliprp2' 0.0013]	['FA (20:4) (arachidonic acid) ' 0.00038125284864999994 1.9268771006599998], ['FA (14:0) (myristic acid) ' 0.0005341693455219999 1.35243555331], ['palmitic acid' 0.0166213651231 -1.2413680576200001], ['stearic acid' 0.042024025285 -1.17077071597], ['heptadecanoic acid' 0.042367285556899996 -1.19033394937], ['DG(34:1) ' 0.049989842508199996 -1.6143262117100001]
PUSL1	[-1.14 u'Pusl1' 0.0175]	['Uridine' 0.015460318370799999 1.29495143395]
QTRTD1	[1.29 u'Qtrtd1' 0.007]	['Guanine' 0.011415469102499999 1.31399707584]
RASGRP3	[1.18 u'Rasgrp3' 0.0125]	['DG(34:1) ' 0.049989842508199996 -1.6143262117100001]
SDSL	[1.13 u'Sdsl' 0.0188]	['Serine' 0.00787479899001 1.47509760975], ['Threonine' 0.0218054710079 1.3782335119999998]
SETD8	[1.2 u'Setd8' 0.0084]	['S-Adenosyl-L-methionine' 0.0378068103754 1.37561152383]
SETMAR	[-1.21 u'Setmar' 0.0297]	['S-Adenosyl-L-methionine' 0.0378068103754 1.37561152383]
SIRT5	[1.23 u'Sirt5' 0.0063]	['nicotinamide' 0.00193570356513 -1.37241617471]
SLC14A1	[1.18 u'Slc14a1' 0.021]	['urea' 0.00281765365866 -1.44582102563]
SLC16A1	[1.22 u'Slc16a1' 0.001]	['lactic acid' 0.00026519302004400004 -1.52559021133], ['glutamic acid' 0.00557782379003 -1.19574232727], ['4-hydroxybutyric acid' 0.0218003086969 -1.19057573382]
SLC16A7	[1.32 u'Slc16a7' 0.0009]	['lactic acid' 0.00026519302004400004 -1.52559021133], ['4-hydroxybutyric acid' 0.0218003086969 -1.19057573382]
SLC1A2	[1.07 u'Slc1a2' 0.0242]	['glutamic acid' 0.00557782379003 -1.19574232727]
SLC1A4	[1.16 u'Slc1a4' 0.02]	['Serine' 0.00787479899001 1.47509760975], ['Threonine' 0.0218054710079 1.3782335119999998], ['trans-4-hydroxyproline' 0.036131287254699995 -3.78116581862]
SLC6A7	[1.19 u'Slc6a7' 0.0039]	['Proline' 0.0216290137861 1.4600937244799999]
TFB1M	[1.32 u'Tfb1m' 0.0151]	['S-Adenosyl-L-methionine' 0.0378068103754 1.37561152383]
TPH1	[-1.07 u'Tph1' 0.046]	['tryptophan' 0.0389794696006 -1.58858064354]
TPH2	[1.16 u'Tph2' 0.0436]	['tryptophan' 0.0389794696006 -1.58858064354]
TRMT44	[1.16 u'Trmt44' 0.0129]	['S-Adenosyl-L-methionine' 0.0378068103754 1.37561152383]
TRPC3	[1.16 u'Trpc3' 0.0295]	['DG(34:1) ' 0.049989842508199996 -1.6143262117100001]
UGCG	[1.07 u'Ugcg' 0.036]	['GlcCer (d42:2) ' 5.00787778668e-06 1.8193459416900002], ['GlcCer (d38:1) ' 0.0012677222040199999 1.4578063103799999], ['GlcCer(d34:1) ' 0.0188510887908 1.62528929097]
VAV1	[1.13 u'Vav1' 0.0459]	['DG(34:1) ' 0.049989842508199996 -1.6143262117100001]
