# Supplementary material for: Metabolomic and transcriptomic signatures of prenatal excessive methionine support nature rather than nurture in schizophrenia pathogenesis
Source: Commun Biol. 2020 Jul 30;3:409. doi: 10.1038/s42003-020-01124-8 (PMC7393105; doi:10.1038/s42003-020-01124-8)
Supplement: Supplementary file 6 — Supplementary Data 4 [file 42003_2020_1124_MOESM6_ESM.xlsx]

## Sheet: Overlapping_genes
Size of significant genes in adult mice MET	Size of significant genes in human ADS	Expected size of overlap	Actual size of overlap	fisher exact test p-value
1415	5250	371	280	~=1
Size of significant genes in adult mice MET	Size of significant genes in human SCZ	Expected size of overlap	Actual size of overlap	fisher exact test p-value
1415	7840	554	320	~=1
Size of significant genes in newborn mice MET	Size of significant genes in human ADS	Expected size of overlap	Actual size of overlap	fisher exact test p-value
3097	5250	810	380	~=1
Size of significant genes in adult mice MET	Size of significant genes in human SCZ	Expected size of overlap	Actual size of overlap	fisher exact test p-value
3097	7840	1214	550	~=1

## Sheet: newborn_genes_in_human
Gene_Symbol	MET.FC	MET.p.value	ASD.log2FC	ASD.p.value	SCZ.log2FC	SCZ.p.value
SERPINA3N	1.83	0.0002	1.15468	0.00415411	0.932726	1.14e-13
TPD52L1	-1.66	5.42e-05	0.256949	0.00488148	0.126286	8.91e-06
SESN2	1.61	0.0002	0.233494	0.00239107	0.112471	2.01e-06
GFAP	1.57	0.0002	0.327268	0.00344808	0.14173	9.47e-05
NHP2L1	-1.5	0.0107	-0.0893842	0.00490573	-0.0204324	0.0438139
HSPA5	1.48	9.2e-08	0.180946	0.0295751	0.0590221	0.0206079
FDPS	1.39	0.0007	-0.123438	0.0011553	-0.0365913	0.00238637
HSP90B1	1.38	1.9e-05	0.139034	0.00820979	0.0473852	0.003538
MAP3K5	1.38	0.0105	0.10929	0.00731463	0.0380869	0.00400211
GPR137B	1.35	0.0008	0.214876	0.000333668	0.0451982	0.0191243
NABP1	1.35	0.0009	0.381666	3.99e-07	0.0755953	0.00203382
CHML	1.34	0.0021	-0.207736	0.000126113	-0.0419555	0.0149483
TRAPPC2L	-1.34	0.0005	-0.096324	0.00423023	-0.0299321	0.00611468
MID1	-1.33	0.0325	0.276535	0.000319209	0.11375	3.26e-06
AQP4	1.33	0.0297	0.33055	0.0102604	0.171679	3.23e-05
SLC16A7	1.32	0.0009	-0.143205	0.0142015	-0.0454134	0.0277558
RPL24	-1.31	0.0002	0.0851209	0.0187955	0.0383463	0.00109279
NTSR2	1.31	0.0324	0.379989	0.00137815	0.145489	0.000109501
FKBP14	1.31	8.44e-05	0.184464	5.7e-06	0.072368	4.75e-08
FPR1	1.3	0.0041	0.638836	0.0184631	0.246991	0.00321092
PXDC1	1.3	0.0263	0.318808	0.000579494	0.164484	1.24e-08
SV2B	1.29	0.0073	-0.166003	0.000349617	-0.0384973	0.0115661
RANBP3L	-1.29	0.0234	0.312741	0.013229	0.123749	0.00227692
CALR	1.29	0.0002	0.147426	0.00638952	0.0410824	0.014141
SLC38A5	1.28	0.0146	-0.747806	8.28e-08	-0.282885	9.04e-11
PPP1R3B	1.28	0.001	0.325129	0.00086917	0.162782	2.17e-07
GRM1	1.28	0.0105	0.117853	0.0111701	0.0428314	0.00623235
TNFRSF11B	1.28	0.0068	0.580311	0.000858627	0.301184	1.16e-07
CHORDC1	1.27	0.0122	0.291232	0.00226411	0.0776749	0.00734652
FAM111A	1.27	0.0047	0.18524	0.00443636	-0.0580628	0.00574492
HSPA12B	1.27	0.0022	-0.293193	0.00116653	-0.154079	9.44e-08
MATN2	1.27	0.0254	0.206744	0.00178369	0.054057	0.0106225
PPP1R18	1.26	0.0461	0.350559	6.8e-05	0.0639467	0.0190739
IFT80	1.26	0.0002	-0.0979523	0.0128268	-0.0378453	0.00319206
SLC24A2	1.26	0.0012	-0.278122	3.57e-05	-0.068396	0.00209248
RPGRIP1L	1.26	0.0005	-0.115233	0.00310613	-0.0304724	0.0152662
DTNA	1.26	0.0172	0.1493	0.0130504	0.0693549	0.000278886
LIX1	1.25	0.0151	0.224532	0.0140154	0.0594824	0.0415415
SEC14L5	-1.25	0.0304	-0.269835	0.000148751	-0.0905888	8.33e-05
CD93	1.25	0.0313	0.449995	0.0298802	0.126169	0.0497345
MTMR11	1.25	0.0018	0.311899	1.14e-06	0.113492	8.95e-08
FSTL3	1.25	0.0406	0.217308	0.000353967	0.0903436	5.19e-06
GLRA3	1.24	0.0373	0.135509	0.0256569	0.0789391	0.000112226
PTK2B	1.24	0.0161	-0.218656	0.000404241	0.100255	2.75e-07
AKAP10	1.24	0.001	-0.0481035	0.036107	0.0161636	0.0319674
GIT2	1.24	0.0054	-0.0576505	0.0456636	-0.032876	0.000797527
DSE	1.23	0.0045	0.240197	8.12e-05	0.0978523	7.3e-07
GSTZ1	-1.23	0.0118	-0.135134	0.0275442	-0.0512723	0.00870812
XBP1	1.23	0.0012	0.202419	0.00620189	0.0562653	0.0129004
SLC2A6	1.23	0.0046	-0.105784	0.0127138	-0.0579283	3.14e-05
ENO1	-1.23	0.0427	0.126422	0.00110346	0.0647996	1.68e-07
PACSIN2	1.23	0.0263	0.108654	0.00118751	0.0535837	8.06e-07
GPC5	1.23	0.004	0.231227	0.0409746	0.138345	0.000151183
STARD4	1.23	0.0058	-0.142176	0.0218742	-0.0489995	0.0119582
TTLL7	1.22	0.0033	-0.137407	0.00253858	-0.0530032	0.000369196
NMU	-1.22	0.0103	-0.48312	0.00216112	-0.14703	0.00348136
NCAPG2	1.22	0.0117	-0.112492	0.0081004	-0.0531564	0.000129277
NARF	1.22	0.0025	-0.0855179	0.00467798	0.0267426	0.00715509
LSS	1.22	0.0109	-0.131795	0.00968263	-0.0614622	0.00014871
CDKN2C	1.22	0.0267	0.24889	0.000307735	0.0756853	0.000676482
HCRTR2	1.22	0.0015	-0.348174	0.00903417	-0.177983	7.08e-05
GRIN2A	1.22	0.0145	-0.153844	0.00165566	-0.0361967	0.022842
GRAMD2	1.21	0.0037	0.226591	0.00586041	0.163496	1.03e-09
PLCB3	1.21	0.0076	0.280654	0.000145115	0.0464522	0.0481081
GPR176	1.21	0.0069	0.120859	0.000649845	0.0280978	0.0157012
UHRF2	1.21	0.0036	0.0799733	0.0186804	0.0294906	0.00707905
DHCR24	1.21	0.0389	-0.156167	0.0061234	-0.0557736	0.00275093
ENOPH1	1.2	0.0066	-0.0829529	0.00347499	-0.0238914	0.00893477
NR3C1	1.2	0.0331	-0.0969566	0.0123231	-0.0555189	7e-06
BCL6	1.2	0.0366	0.21505	0.012949	0.191477	1.1e-12
TSPAN2	1.2	0.0371	0.201568	0.0319139	0.111188	0.000333076
CCNG1	1.2	0.0218	0.115083	0.00173341	0.0249301	0.0344539
SETD8	1.2	0.0084	0.0913037	0.0188325	-0.0466607	0.000180059
SC5D	1.2	0.0187	-0.0851248	0.0108493	-0.0478033	9.31e-06
KDM1B	1.2	0.0004	0.223283	1.48e-07	0.0419164	0.00258304
POU6F1	-1.2	0.0209	-0.115568	0.00091537	-0.0247874	0.0312806
NPY1R	1.2	0.0044	0.12551	0.045352	0.0471517	0.0214966
EZR	-1.19	0.0164	0.318446	0.000909918	0.0953237	0.00197348
MCFD2	1.19	0.0166	0.0917463	0.0108309	0.0228035	0.0460241
CNTN6	1.19	0.0269	0.188303	0.0231623	-0.110863	4.73e-05
CMC2	1.19	0.0123	-0.0873491	0.00231779	-0.0264908	0.00498701
TIE1	-1.19	0.0058	-0.332828	0.000262854	-0.118961	5.69e-05
FGD4	1.19	0.0409	0.145373	0.00284943	0.0589439	0.000156382
EMILIN1	1.19	0.0112	0.303005	0.000303299	0.118071	1.51e-05
NUPR1L	1.19	0.038	0.277037	0.0426197	0.150408	0.000529676
ARAP2	1.19	0.0463	-0.089994	0.0250685	-0.0436161	0.000779614
GPT2	1.19	0.0104	0.144723	0.0136292	0.0637427	0.000696532
ZC3H6	-1.18	0.0424	-0.0828705	0.0161625	0.0529792	1.81e-06
PLEKHG1	1.18	0.0019	0.158112	0.0100177	0.0744502	0.000178285
ANXA3	1.18	0.017	-0.228707	0.0358671	0.0830137	0.0150277
ERN1	-1.18	0.0128	0.0890842	0.0244166	0.061097	3.67e-06
ARL15	1.18	0.0359	0.0940347	0.0278281	0.042919	0.00220549
SLC35F2	1.18	0.0263	0.183066	0.00507889	0.115065	7.48e-08
PIGA	1.18	0.0137	0.177072	0.0105729	0.086766	8.2e-05
HSPH1	1.18	0.001	0.171579	0.0444935	0.0560577	0.0315723
HNRNPM	1.18	0.0115	0.0817753	0.0436711	0.0373558	0.00359524
TMEM47	1.17	0.0271	0.265952	0.000695199	0.080441	0.00137221
ELAVL2	1.17	0.0077	-0.0837046	0.0440092	-0.0377173	0.00631062
CASP7	-1.17	0.0168	0.309854	0.00523265	0.175612	3.71e-07
NUS1	1.17	0.0033	0.0532655	0.0299171	0.0227261	0.0062388
INPPL1	1.17	0.0186	0.111924	0.0253371	0.0468406	0.00335389
TMEM200B	1.16	0.0433	-0.244415	0.0162069	-0.139221	2.55e-05
SKAP2	1.16	0.0427	0.102536	0.0234551	0.0288693	0.0464076
KLHDC8B	1.16	0.0275	0.164178	0.000401248	0.0404263	0.00760867
HCRTR1	1.16	0.0392	-0.509142	0.0108344	-0.266462	2.21e-05
DDIT4L	-1.16	0.0291	0.435116	0.00133703	0.218173	4.65e-07
TRPC3	1.16	0.0295	-0.276801	0.000540825	-0.135614	1.67e-07
DTX3L	1.16	0.0328	0.343136	0.00158668	0.108184	0.00133561
IFNA2	-1.16	0.045	-0.377514	0.0320505	-0.172043	0.00471951
HMGCS1	1.16	0.0103	-0.137071	0.0436915	-0.0827037	8.43e-05
CLEC14A	1.16	0.0074	-0.207106	0.0107318	-0.138452	1.31e-07
GPR37	1.16	0.0096	-0.426943	0.00115086	-0.162452	0.000165487
RAD18	-1.16	0.0087	-0.0993842	0.0087079	-0.0363389	0.00419493
KCNN3	1.16	0.0143	0.21611	0.00883213	0.088858	0.000905877
SLC1A4	1.16	0.02	0.173211	0.00257765	0.0577108	0.00157813
ARIH2	-1.16	0.0056	-0.0972447	0.0022708	-0.0424718	4.76e-05
HSPB8	1.16	0.0119	0.237804	0.00261246	0.136845	4.59e-08
C2CD2	1.15	0.0171	0.116861	0.0274791	0.0937444	2.5e-08
LMAN2L	1.15	0.0305	0.176967	0.00740517	0.0623317	0.00227295
EYA4	-1.15	0.0162	-0.179009	0.0334132	-0.0875011	0.00166295
FANCM	-1.15	0.0077	-0.17199	0.000178475	-0.044795	0.00370414
CELSR1	-1.15	0.0493	0.34483	0.0302924	-0.153202	0.00257664
DBNDD2	1.15	0.009	-0.281687	0.00357881	-0.110226	0.000570332
CHSY1	-1.15	0.0084	0.158415	0.00884657	0.098796	2.75e-07
TOR1AIP2	1.15	0.008	0.080862	0.00095121	0.0231411	0.00404209
PEG10	-1.15	0.0242	0.195712	0.00132051	0.0970676	4.21e-07
RPL7A	-1.14	0.0164	0.0654474	0.0426893	0.0208446	0.0468965
SNHG7	1.14	0.0078	0.161902	0.0492309	0.06349	0.012523
IFT52	-1.14	0.02	-0.131647	0.00255415	-0.0275747	0.043546
SLC9A9	1.14	0.0133	0.161052	0.00451493	0.0380862	0.0412974
HMHA1	1.14	0.0144	0.184693	0.0225913	-0.0546123	0.0399763
DDR2	1.14	0.0382	0.285298	0.000191161	0.0708017	0.00440243
PHF21B	-1.14	0.0398	0.282001	0.00147054	0.133491	3.84e-06
ATP2C2	-1.14	0.0209	0.18956	0.0125973	-0.0538809	0.0258407
CDC42EP2	1.14	0.022	-0.175777	0.0294026	-0.0657415	0.0132334
LRRC17	-1.14	0.0176	-0.232366	0.0380269	-0.221576	4.73e-10
ABCA1	-1.14	0.0485	0.409493	4.43e-07	0.0530988	0.0416304
EPC2	-1.14	0.0454	-0.0712537	0.00862594	-0.0236908	0.00758679
POLL	1.14	0.0471	-0.0657426	0.0359095	0.0260599	0.0116667
MLC1	1.13	0.0261	0.233172	0.0231124	0.113054	0.00070816
LPP	1.13	0.0467	0.218741	0.000104327	0.0835759	1.17e-05
DOPEY2	1.13	0.0245	-0.136437	0.000945219	-0.0436095	0.00123803
KCNV1	1.13	0.0088	-0.137914	0.00661529	-0.0347771	0.0388451
GNA14	-1.13	0.0416	0.243289	0.00758768	0.104615	0.000285882
N4BP3	1.13	0.015	-0.215489	4.38e-05	-0.0849594	7.74e-07
SH3D19	1.12	0.0105	-0.1166	0.0180312	-0.0438911	0.00651417
ZFPM2	1.12	0.0449	-0.0910598	0.0347378	0.0313846	0.0319721
SLC16A9	-1.12	0.024	0.333002	0.00822449	0.161802	6.64e-05
ERLIN1	1.12	0.0264	0.12863	3.72e-05	0.0341561	0.00104548
SFXN4	1.12	0.0198	-0.0797044	0.0369101	-0.0327036	0.00828847
SLC35A5	1.12	0.0072	-0.0798406	0.00365416	-0.0546891	2.56e-09
GLCCI1	-1.12	0.0208	-0.107872	0.00780259	-0.0448549	0.000819583
COBLL1	1.12	0.0236	-0.174616	0.00730487	-0.0879887	3.65e-05
RBM20	1.12	0.029	-0.141094	0.0321081	-0.0468428	0.0386628
OXTR	1.12	0.0225	0.316446	0.0362784	0.233742	8.28e-07
SLC30A1	-1.12	0.0348	0.154185	0.00431703	0.0409246	0.0183986
RAE1	-1.12	0.0464	0.0843799	0.0386357	0.0655342	4.78e-07
HERC3	1.12	0.0205	-0.0852606	0.0104876	0.0301277	0.0107556
ELP6	-1.11	0.0424	-0.0681039	0.0229777	-0.0252847	0.0115972
CAMK2G	-1.11	0.0271	-0.119178	0.00274769	-0.0444575	0.000586382
CYYR1	1.11	0.0286	-0.243295	0.010019	-0.103454	0.000746383
RPS6KL1	1.11	0.0225	-0.107075	0.0101738	-0.0649667	2.42e-06
RRBP1	1.11	0.0478	0.137543	0.0191972	0.0486502	0.0110754
DHRS3	1.11	0.0447	0.216451	0.00267395	0.140462	7.73e-10
ITCH	1.11	0.0231	-0.0565003	0.027512	-0.0214216	0.0121519
PTH2R	1.11	0.0165	-0.394775	7.26e-06	0.0770517	0.00724303
ERAP1	1.11	0.0269	0.0926175	0.0406817	-0.0302662	0.0361554
NEK6	1.11	0.0457	0.286074	1.31e-05	0.0685624	0.00111026
HPCAL4	1.11	0.0361	0.116893	0.00625304	0.0305379	0.0307545
MYADML2	-1.11	0.0207	-0.20029	0.0404431	-0.090618	0.0034034
CHMP3	1.11	0.0396	-0.0827684	0.00306928	-0.023334	0.0102137
FA2H	1.11	0.0207	-0.432159	0.00459571	-0.114023	0.0226142
CASQ2	-1.11	0.0127	-0.362632	0.0132688	-0.220181	7.88e-06
L3MBTL3	1.11	0.0196	0.098015	0.0283243	0.0589582	5.25e-05
SATB1	1.11	0.0348	-0.0790299	0.0261989	-0.0237998	0.0449802
ZBTB10	1.1	0.0464	0.135117	0.000453514	0.0401071	0.00143081
DTNA	1.1	0.043	0.1493	0.0130504	0.0693549	0.000278886
XPOT	1.1	0.0203	0.0618132	0.0193896	0.0203892	0.0152576
HEBP2	-1.1	0.0391	0.262233	0.000231043	0.07937	0.00040715
GPRC5A	1.1	0.0457	0.731574	0.00844012	0.235741	0.00916917
FAM212B	1.1	0.0427	-0.176465	0.000151937	-0.0767207	2.74e-07
SLC39A10	1.1	0.0278	-0.125972	0.00544526	-0.0565628	9.49e-05
SCN9A	1.1	0.043	0.295115	0.000405467	0.117956	2.3e-05
KCNG3	1.1	0.0316	0.14832	0.0236865	0.0622984	0.00479938
LMNA	-1.1	0.0394	0.153134	0.0483967	0.0741377	0.00299712
TMTC4	1.1	0.0392	-0.297782	0.000158018	-0.107021	2.37e-05
CHN1	1.09	0.0234	-0.138673	0.00333789	0.0330741	0.02938
SEMA3G	1.09	0.0454	-0.365886	0.0100422	-0.293406	5.9e-11
ABCD4	1.09	0.0323	0.0844233	0.0476964	0.0596429	1.02e-05
PGAM2	-1.09	0.0455	0.623511	3.71e-06	0.162596	0.000266802
IL6ST	1.08	0.0367	0.132065	0.00226287	0.0364662	0.0101518
RAB21	1.08	0.0149	0.0761097	0.0126981	0.0395463	6.47e-05
TWF1	-1.08	0.0434	0.0782294	0.0125645	-0.0235622	0.0213438
ANTXR2	1.07	0.0382	0.199631	0.000814997	0.0626855	0.00146224
RIN1	1.07	0.0162	0.154594	0.00325703	0.0524632	0.00242999
USP33	1.06	0.0321	-0.0969178	7.25e-06	-0.0265614	0.000219843
MAP6D1	1.06	0.0405	-0.262152	0.000115834	-0.0660257	0.00302798

## Sheet: adult_genes_in_human
Gene_Symbol	MET.FC	MET.p.value	ASD.log2FC	ASD.p.value	SCZ.log2FC	SCZ.p.value
TSNAX	-1.29	0.03923	-0.176469	4.37e-05	-0.0348991	0.0092308
SLC11A1	1.24	0.008124	0.473048	0.0414152	0.354799	6.78e-07
MC4R	-1.21	0.009921	0.398237	0.000726699	0.244528	4.09e-10
RPL13A	1.21	0.006816	0.11091	0.00725907	0.0306876	0.0219327
MID1	1.2	0.030505	0.276535	0.000319209	0.11375	3.26e-06
PLSCR4	1.2	0.018974	0.312723	0.000991315	0.161755	1.68e-07
LDLRAP1	1.19	0.018588	-0.207354	0.03451	-0.108716	0.000860603
NXPH3	1.18	0.014262	-0.255601	0.000265562	-0.0960935	3.24e-05
PPP1R14C	1.18	0.021609	-0.168661	0.00173531	-0.0395256	0.0225493
NBEAL2	1.18	0.043181	0.167713	0.00382647	0.0474776	0.0116225
HSD11B1	-1.18	0.016594	-0.502626	0.00101295	-0.24833	5.38e-07
TRIB2	-1.18	0.002751	-0.141672	0.0426826	-0.0697939	0.00112466
SFN	-1.17	0.019987	1.1226	0.000966454	0.423372	7.69e-05
RGS20	-1.17	0.018097	0.204647	0.0372928	0.0652837	0.0380718
GALNT10	1.17	0.016097	0.187624	0.000699602	0.0526477	0.0034788
ATP6AP1L	1.16	0.032136	-0.160724	0.00836911	0.0459423	0.0182337
GABRG1	-1.16	0.023067	0.207836	0.0253475	0.0952405	0.00148512
CHST3	1.15	0.027589	0.262751	0.0108421	0.160735	8.62e-07
NHSL1	-1.15	0.035851	0.222889	0.0125597	0.0571716	0.0485655
FRMD4B	-1.15	0.042451	-0.199653	0.0323787	-0.0990989	0.00146608
IGDCC4	1.15	0.009291	0.294577	0.000827474	0.207771	4.34e-13
FAM192A	-1.15	0.039875	-0.117165	2.47e-06	-0.0277593	0.000589991
CTH	-1.15	0.012829	0.207834	0.000427366	0.11267	4.76e-09
ADAMTS9	1.14	0.004633	0.40841	0.0216844	0.251878	4.55e-06
APOC1	1.14	0.039931	0.478781	0.00145591	-0.172103	0.000218149
TMEM176B	1.14	0.048982	0.460266	0.000179453	0.281614	3.86e-13
CERCAM	1.14	0.021014	-0.479355	0.000817913	-0.147694	0.00132863
TMEM151B	1.14	0.022358	-0.127935	0.00408732	-0.0561247	0.000153174
ATCAY	1.14	0.02778	-0.0569459	0.0350471	-0.0216823	0.0170683
F2R	1.14	0.024278	0.239932	0.00972303	0.164469	2.88e-08
FRMD6	-1.14	0.006427	-0.184981	0.00458697	-0.057602	0.00544136
WEE1	-1.14	0.01882	0.405047	0.000115626	0.0861058	0.0124372
LACTB	-1.14	0.044027	0.170196	1.34e-05	0.0569816	7.35e-06
ARMCX3	-1.14	0.026084	-0.0680845	0.0274448	-0.0337588	0.000845552
ETV4	1.13	0.014957	-0.361417	0.0284911	-0.235348	5.06e-06
EVC	1.13	0.042498	0.21746	0.0104795	0.0571471	0.0406243
S100A16	1.13	0.046005	0.300517	0.000423991	0.052758	0.0496209
ABCA1	1.13	0.039303	0.409493	4.43e-07	0.0530988	0.0416304
LUZP1	1.13	0.012882	-0.101742	0.0287251	-0.0414239	0.00697482
NEUROD6	-1.13	0.027727	-0.354042	0.00104016	-0.159469	2.84e-06
NUAK1	-1.13	0.021001	-0.192021	5.27e-05	-0.0415596	0.00613913
GADD45B	-1.13	0.036518	0.479466	0.0260576	0.331265	4.63e-07
CCDC117	-1.12	0.015296	0.109839	0.0392675	0.0445062	0.0076353
SMAD1	-1.12	0.031038	0.161879	0.00176519	0.100252	2.39e-09
ARHGEF26	-1.12	0.036749	0.297472	0.00170727	0.0814292	0.00823507
GPC5	-1.12	0.005279	0.231227	0.0409746	0.138345	0.000151183
ARMCX3	-1.12	0.019073	-0.0680845	0.0274448	-0.0337588	0.000845552
COX5A	1.12	0.034686	-0.100932	0.00615333	-0.0364719	0.00291369
RPS2	1.12	0.025414	0.127551	0.0107646	0.03571	0.0246676
RPS2	1.12	0.043042	0.127551	0.0107646	0.03571	0.0246676
RPS2	1.12	0.027455	0.127551	0.0107646	0.03571	0.0246676
RBM20	1.12	0.041443	-0.141094	0.0321081	-0.0468428	0.0386628
OTUD4	-1.11	0.016968	0.101001	0.00485695	0.0309732	0.00734012
RPS2	1.11	0.028237	0.127551	0.0107646	0.03571	0.0246676
PGM1	-1.11	0.028782	0.0987102	0.0419406	0.0520564	0.000657046
SLC25A45	1.11	0.022843	-0.156969	0.029022	-0.10981	1.68e-06
RPL13A	1.11	0.010269	0.11091	0.00725907	0.0306876	0.0219327
POLL	1.11	0.026892	-0.0657426	0.0359095	0.0260599	0.0116667
TMEM235	1.11	0.023829	-0.329766	0.0262371	-0.186539	0.000112516
GJA1	-1.11	0.013678	0.380318	0.00762691	0.168623	0.000225541
USP53	-1.11	0.028458	0.11046	0.0266646	0.0457962	0.00481458
USP39	-1.11	0.02209	0.0638816	0.0256275	0.0416657	5.51e-06
ARMCX3	-1.11	0.030921	-0.0680845	0.0274448	-0.0337588	0.000845552
LRIG1	1.11	0.006497	0.226644	0.0127056	0.0897828	0.00189607
CYP11A1	1.11	0.034676	0.398417	0.00285521	0.141843	0.0011785
AKAP6	-1.1	0.048997	-0.127326	0.000341682	-0.0277774	0.0171401
PLEKHA8	-1.1	0.032953	0.0719991	0.0369364	0.0230691	0.0393789
INTU	-1.1	0.016849	0.142245	0.001492	0.0830125	2.43e-08
AGPAT9	-1.1	0.049716	-0.279299	0.0105015	-0.0896377	0.0116811
ATP5S	-1.1	0.032278	-0.103627	0.0274869	-0.0317009	0.0336072
NPM2	-1.1	0.007469	-0.117111	0.0173104	-0.0320681	0.0444852
IPPK	-1.1	0.021505	0.0804284	0.00679089	0.0262522	0.0094682
MAP3K2	-1.1	0.04913	0.0691277	0.0215242	0.0225461	0.0220011
NTHL1	1.1	0.018954	-0.161297	0.00124134	-0.0469651	0.00331439
TUBA8	1.1	0.035938	-0.152569	0.0110046	0.0434773	0.0251393
RPS2	1.1	0.036335	0.127551	0.0107646	0.03571	0.0246676
RPS2	1.1	0.035127	0.127551	0.0107646	0.03571	0.0246676
RPS2	1.1	0.024933	0.127551	0.0107646	0.03571	0.0246676
RPS2	1.1	0.033113	0.127551	0.0107646	0.03571	0.0246676
MAPKAPK2	1.1	0.041192	0.27646	7.09e-06	0.0646677	0.000867698
ADAMTSL1	1.1	0.048803	-0.309094	0.000335072	-0.0840393	0.00310618
CLEC14A	1.1	0.033276	-0.207106	0.0107318	-0.138452	1.31e-07
NARF	-1.09	0.015833	-0.0855179	0.00467798	0.0267426	0.00715509
H2AFV	-1.09	0.034781	0.0515568	0.0246159	0.0342198	6.81e-06
ABCB9	1.09	0.003914	-0.139279	7.79e-05	-0.0270589	0.0195796
ARHGAP28	1.09	0.038369	0.225622	0.00156722	0.0828816	0.000609353
TM7SF2	1.09	0.049587	-0.160651	0.0026081	-0.0594779	0.000331431
SLC44A1	1.09	0.027307	-0.199893	0.00944929	-0.0853326	0.000862207
DCUN1D4	-1.09	0.037403	-0.0606172	0.00918826	-0.0175426	0.0234535
CDC42EP4	1.08	0.013773	0.168815	0.0495466	0.0611106	0.0278988
ZWILCH	1.08	0.031897	-0.11939	0.0291995	-0.040151	0.0226422
GLCE	1.08	0.005634	-0.161052	0.000107257	-0.0832573	1.29e-09
ACAT2	-1.08	0.01794	-0.188551	0.00324945	-0.103812	1.94e-07
MIR145	-1.08	0.031647	-0.345722	0.0426408	-0.291988	1.99e-07
PDLIM3	1.08	0.020275	0.247584	0.000904888	0.0787729	0.000927743
ITPR2	1.07	0.040343	0.17106	0.0187397	0.0678241	0.00429799
FUT8	1.07	0.033464	-0.121103	0.00112379	-0.0369315	0.00264592
CORO2B	1.07	0.024047	-0.0977695	0.0138993	-0.0259746	0.043567
KLHL15	-1.07	0.024106	0.106494	0.0111107	0.0498655	0.000220134
SERPINF2	1.06	0.044625	0.28491	0.0162586	0.157588	8.04e-05
ESAM	1.06	0.045487	-0.261829	0.000543999	-0.112466	8.86e-06
NMT1	-1.06	0.049733	0.0699951	0.0186044	0.029635	0.00179219
DTNA	-1.06	0.045298	0.1493	0.0130504	0.0693549	0.000278886
HINT2	1.05	0.043658	-0.100416	0.0315384	-0.0442509	0.00270515
EIF4A2	1.05	0.016311	-0.078304	0.0314142	0.0268468	0.0229129
ATP7B	1.05	0.015327	0.130927	0.00757698	0.0424325	0.00838895
ARHGEF15	1.05	0.037291	-0.241125	0.0342405	-0.0775741	0.0338846
RPS2	1.05	0.036822	0.127551	0.0107646	0.03571	0.0246676
GARNL3	1.05	0.019373	-0.150216	1.98e-06	0.0206381	0.0456987
TRIM27	-1.05	0.0056	0.123249	5.6e-05	0.0457949	6.6e-06
TNIP1	-1.05	0.031202	0.115243	0.00122904	0.0413136	0.000328369
SLC16A10	-1.04	0.036631	0.127459	0.018957	0.068055	0.000251684
ABCC12	-1.02	0.037557	-0.412988	1.33e-05	-0.14061	2.58e-06

## Sheet: newborn_genes_in_human_SCZ
Gene_Symbol	MET.FC	MET.p.value	SCZ.log2FC	SCZ.p.value
SERPINA3N	1.83	0.0002	0.932726	1.14e-13
RPA3	1.68	0.0155	-0.036801	0.0104664
TPD52L1	-1.66	5.42e-05	0.126286	8.91e-06
SESN2	1.61	0.0002	0.112471	2.01e-06
GFAP	1.57	0.0002	0.14173	9.47e-05
GPR17	1.55	0.0007	-0.111411	0.00880948
NHP2L1	-1.5	0.0107	-0.0204324	0.0438139
HSPA5	1.48	9.2e-08	0.0590221	0.0206079
CHRM2	1.48	0.0057	-0.0582479	0.00447432
SLC25A37	1.43	0.0113	0.0421201	0.0100701
SLC7A3	1.42	0.0004	0.210954	9.22e-10
RXFP1	1.42	0.0003	-0.0678893	0.00882277
PXMP4	-1.41	0.0015	-0.0326451	0.0338925
SLCO4C1	1.41	0.0037	-0.0793808	0.0153756
IDI1	1.39	0.0009	-0.0575434	0.000244365
FGF11	1.39	0.0084	0.158219	8.02e-07
FDPS	1.39	0.0007	-0.0365913	0.00238637
HSP90B1	1.38	1.9e-05	0.0473852	0.003538
MVD	1.38	0.0013	-0.0531852	0.00158317
MAP3K5	1.38	0.0105	0.0380869	0.00400211
UBA6	1.38	0.0001	-0.01743	0.0414987
METTL3	1.36	6.95e-05	-0.0326525	0.000652128
ZFYVE21	1.36	0.002	0.0382462	0.00744061
FAM163A	1.36	0.0002	0.163845	6.07e-06
SLC4A2	1.35	0.0002	-0.0540324	0.00604003
CHAF1B	-1.35	0.0001	0.0436291	0.00425761
GPR137B	1.35	0.0008	0.0451982	0.0191243
NABP1	1.35	0.0009	0.0755953	0.00203382
ACSL5	1.35	0.0009	0.149986	0.000173658
CYTH3	1.35	0.0292	-0.0348665	0.00598157
MET	1.35	0.0006	0.10544	0.00202726
PRKAB1	-1.35	0.0004	0.0304554	0.00981999
CHML	1.34	0.0021	-0.0419555	0.0149483
COQ2	1.34	0.0062	-0.0388238	0.029881
TRAPPC2L	-1.34	0.0005	-0.0299321	0.00611468
BIRC5	1.34	0.0243	-0.170663	0.00592724
RGS7BP	1.33	0.0194	-0.0463601	0.0129107
TCTE3	-1.33	5.68e-05	0.136576	0.0125823
MAGEE2	-1.33	0.0076	0.149821	1.29e-07
KCNN1	1.33	0.0009	-0.0449318	0.00375322
MID1	-1.33	0.0325	0.11375	3.26e-06
AQP4	1.33	0.0297	0.171679	3.23e-05
LY86	1.32	0.0022	-0.231092	8.01e-05
OSCAR	1.32	0.024	0.0960484	0.0258713
MPDU1	-1.32	0.0019	-0.0503658	1.53e-05
SLC16A7	1.32	0.0009	-0.0454134	0.0277558
PANK1	1.31	0.0005	-0.0347507	0.0175832
MCM6	-1.31	0.0145	0.12466	1.35e-13
RPL24	-1.31	0.0002	0.0383463	0.00109279
NTSR2	1.31	0.0324	0.145489	0.000109501
FKBP14	1.31	8.44e-05	0.072368	4.75e-08
APLN	1.3	0.0018	0.0694557	0.03135
FPR1	1.3	0.0041	0.246991	0.00321092
MKKS	1.3	0.0003	-0.0274151	0.0489012
PXDC1	1.3	0.0263	0.164484	1.24e-08
ITGA4	1.3	0.0137	0.0729415	0.02064
BCHE	1.29	0.0448	-0.0909961	0.000198588
IGSF9B	1.29	0.0111	-0.120544	8.69e-07
ERMN	-1.29	0.0045	-0.160508	0.000687651
ADAM1A	1.29	0.0093	-0.0481713	0.00497168
SV2B	1.29	0.0073	-0.0384973	0.0115661
RANBP3L	-1.29	0.0234	0.123749	0.00227692
PMVK	1.29	0.0373	0.0300035	0.0256665
TTPAL	-1.29	0.0013	-0.0517671	8e-06
CALR	1.29	0.0002	0.0410824	0.014141
TMEM107	1.29	0.0005	0.0432346	0.00669923
SLC38A5	1.28	0.0146	-0.282885	9.04e-11
ACP6	1.28	0.0043	0.0653194	0.00320446
PPP1R3B	1.28	0.001	0.162782	2.17e-07
GRM1	1.28	0.0105	0.0428314	0.00623235
VPS13C	1.28	0.0035	-0.0339826	0.00024182
GALNT7	1.28	0.0035	-0.0865113	1.08e-09
HTR1B	1.28	0.0066	0.0818972	0.0160033
TNFRSF11B	1.28	0.0068	0.301184	1.16e-07
TMEM223	-1.28	0.0096	-0.0404022	0.00162026
RPL5	-1.27	0.0076	0.0453539	2.38e-06
TMEM229A	1.27	0.0084	-0.0534211	0.0226048
CALHM2	1.27	0.0368	-0.0435355	0.0364396
CHORDC1	1.27	0.0122	0.0776749	0.00734652
FAM111A	1.27	0.0047	-0.0580628	0.00574492
SPICE1	1.27	0.0011	0.0422682	0.000849796
HSPA12B	1.27	0.0022	-0.154079	9.44e-08
MATN2	1.27	0.0254	0.054057	0.0106225
PPP1R18	1.26	0.0461	0.0639467	0.0190739
CCDC86	-1.26	0.0016	0.0389621	0.0332932
BVES	1.26	0.0063	-0.0607311	0.0192294
IFT80	1.26	0.0002	-0.0378453	0.00319206
SLC24A2	1.26	0.0012	-0.068396	0.00209248
FBXL22	-1.26	0.0134	-0.0704426	0.0307575
RPGRIP1L	1.26	0.0005	-0.0304724	0.0152662
DTNA	1.26	0.0172	0.0693549	0.000278886
LIX1	1.25	0.0151	0.0594824	0.0415415
SEC14L5	-1.25	0.0304	-0.0905888	8.33e-05
PDIA2	-1.25	0.0033	-0.0935768	0.000793589
ADCY8	1.25	0.0242	0.0524741	0.000329294
CD93	1.25	0.0313	0.126169	0.0497345
MTMR11	1.25	0.0018	0.113492	8.95e-08
FSTL3	1.25	0.0406	0.0903436	5.19e-06
BCAS1	1.25	0.0369	-0.108219	0.00239285
DLX2	-1.24	0.0138	-0.063042	0.0474939
HNRNPH3	1.24	7.83e-05	0.043795	0.00644501
GLRA3	1.24	0.0373	0.0789391	0.000112226
FN3K	1.24	0.0374	0.0473263	0.00519884
PTK2B	1.24	0.0161	0.100255	2.75e-07
PDZRN3	-1.24	0.0086	0.0983261	1.3e-08
AKAP10	1.24	0.001	0.0161636	0.0319674
GIT2	1.24	0.0054	-0.032876	0.000797527
CMSS1	-1.24	0.0037	0.0271418	0.0179594
CXCL12	1.23	0.025	-0.125432	0.00041542
DSE	1.23	0.0045	0.0978523	7.3e-07
CHD2	-1.23	0.034	0.0470103	3.2e-06
SLC46A3	-1.23	0.0135	0.0361241	0.00926358
SLITRK4	1.23	0.0135	0.10315	5.74e-12
FICD	1.23	0.0216	-0.0505853	0.000363246
GSTZ1	-1.23	0.0118	-0.0512723	0.00870812
CATSPER2	1.23	0.0116	-0.0493796	0.0190774
XBP1	1.23	0.0012	0.0562653	0.0129004
SLC2A6	1.23	0.0046	-0.0579283	3.14e-05
GTF2IRD1	-1.23	0.0078	0.0685572	1.23e-07
ENO1	-1.23	0.0427	0.0647996	1.68e-07
PACSIN2	1.23	0.0263	0.0535837	8.06e-07
ADCK4	1.23	0.0018	0.0372337	0.00423455
EXOC4	1.23	0.0077	0.0193053	0.0223764
GPC5	1.23	0.004	0.138345	0.000151183
LANCL3	1.23	0.0454	0.166172	1.46e-11
RPAP3	-1.23	0.0058	-0.0172526	0.0444432
STARD4	1.23	0.0058	-0.0489995	0.0119582
CNTN3	1.23	0.0055	0.0751828	2.96e-06
ARMC2	1.23	0.0015	-0.0328257	0.0415905
HS3ST3B1	1.22	0.0152	0.219052	1.83e-06
HDDC2	1.22	0.0417	0.0317633	0.0448132
TTLL7	1.22	0.0033	-0.0530032	0.000369196
SQLE	1.22	0.0055	-0.0771889	6.17e-06
NMU	-1.22	0.0103	-0.14703	0.00348136
NCAPG2	1.22	0.0117	-0.0531564	0.000129277
NARF	1.22	0.0025	0.0267426	0.00715509
NWD1	1.22	0.0249	0.100162	0.0232189
BEAN1	1.22	0.0112	-0.0465162	0.0203717
LSS	1.22	0.0109	-0.0614622	0.00014871
CDKN2C	1.22	0.0267	0.0756853	0.000676482
OGDHL	-1.22	0.0386	0.0338027	0.0153947
CLEC3B	1.22	0.0206	-0.215591	3.34e-06
GYS1	1.22	0.027	0.0806694	5.34e-07
SMAD9	1.22	0.0039	0.0945416	1.12e-05
RPE	1.22	0.0014	0.0355964	0.000108406
PRKRIR	-1.22	0.0077	-0.0271031	0.00157357
PRRG3	1.22	0.0072	0.0371365	0.0224088
HCRTR2	1.22	0.0015	-0.177983	7.08e-05
GRIN2A	1.22	0.0145	-0.0361967	0.022842
MDC1	-1.22	0.0078	0.0387847	0.00108225
PHF8	1.22	0.0086	0.0325404	0.0076401
REXO2	1.22	0.0018	-0.0328773	0.0010103
PIK3CD	1.21	0.0147	-0.0408958	0.0162372
STAT5A	-1.21	0.0052	0.101666	2.18e-05
GRAMD2	1.21	0.0037	0.163496	1.03e-09
H3F3B	-1.21	0.003	0.045194	0.0166863
LCN8	-1.21	0.0372	-0.132557	0.0485761
FAM72A	1.21	0.0231	-0.0774353	0.0260459
HAS1	-1.21	0.011	0.0761481	0.00334192
PLCB3	1.21	0.0076	0.0464522	0.0481081
CACNA1G	1.21	0.0075	-0.0953415	6.23e-08
POLE3	-1.21	0.0115	-0.0264902	0.00807553
GPR176	1.21	0.0069	0.0280978	0.0157012
SLC26A1	-1.21	0.0263	-0.0860579	0.00344237
CIAO1	1.21	0.0087	-0.0259882	0.000155469
SLC39A12	1.21	0.0015	0.185802	0.000144889
CLVS2	1.21	0.0116	0.0260572	0.0487084
UHRF2	1.21	0.0036	0.0294906	0.00707905
CDH20	1.21	0.0015	0.0606233	0.00157486
DHCR24	1.21	0.0389	-0.0557736	0.00275093
KDELR3	1.2	0.0494	0.10938	4.15e-05
AGFG2	1.2	0.0038	0.0618951	1.61e-05
ENOPH1	1.2	0.0066	-0.0238914	0.00893477
GCDH	1.2	0.0325	0.043203	0.0148333
NR3C1	1.2	0.0331	-0.0555189	7e-06
ATG16L2	1.2	0.0041	-0.0533173	0.000302842
BCL6	1.2	0.0366	0.191477	1.1e-12
TSPAN2	1.2	0.0371	0.111188	0.000333076
PDGFB	1.2	0.0479	-0.0912713	3.2e-06
TMEM50B	1.2	0.017	-0.0198334	0.0460083
NKAIN2	1.2	0.0268	-0.0683691	0.000211784
CCNG1	1.2	0.0218	0.0249301	0.0344539
SETD8	1.2	0.0084	-0.0466607	0.000180059
P2RY12	1.2	0.008	-0.415534	1.02e-11
N4BP2	1.2	0.0078	0.0947776	9.12e-06
TXLNG	1.2	0.0191	0.0300049	0.000356052
CEP70	-1.2	0.0434	0.0247677	0.0225097
SC5D	1.2	0.0187	-0.0478033	9.31e-06
PPM1F	1.2	0.006	-0.0276939	0.0132773
KDM1B	1.2	0.0004	0.0419164	0.00258304
RIOK2	-1.2	0.0306	0.0421435	1.6e-05
POU6F1	-1.2	0.0209	-0.0247874	0.0312806
NPY1R	1.2	0.0044	0.0471517	0.0214966
SNF8	-1.2	0.0104	-0.0189604	0.0356734
WNT5B	-1.2	0.0246	0.0421134	0.0446375
EZR	-1.19	0.0164	0.0953237	0.00197348
MCFD2	1.19	0.0166	0.0228035	0.0460241
CNTN6	1.19	0.0269	-0.110863	4.73e-05
LEFTY1	-1.19	0.0318	0.0859756	0.0439632
GAN	-1.19	0.0117	0.0739888	3.65e-09
DAAM2	-1.19	0.0426	-0.100593	0.000162127
NUDT13	1.19	0.0045	-0.0598201	0.0338992
EPHA10	1.19	0.0242	-0.0425069	0.00550014
CMC2	1.19	0.0123	-0.0264908	0.00498701
TIE1	-1.19	0.0058	-0.118961	5.69e-05
SPON2	1.19	0.0093	-0.10857	0.00548425
FGD4	1.19	0.0409	0.0589439	0.000156382
MTUS2	1.19	0.0379	-0.0348354	0.0336253
EMILIN1	1.19	0.0112	0.118071	1.51e-05
NUPR1L	1.19	0.038	0.150408	0.000529676
ARAP2	1.19	0.0463	-0.0436161	0.000779614
GPT2	1.19	0.0104	0.0637427	0.000696532
PPIL6	1.19	0.0057	0.0769316	3.07e-06
ACOT6	1.18	0.0175	0.40586	1.26e-09
ZC3H6	-1.18	0.0424	0.0529792	1.81e-06
ST3GAL6	1.18	0.0186	-0.0666678	3.54e-07
VIT	1.18	0.0427	-0.190039	5.05e-07
PLEKHG1	1.18	0.0019	0.0744502	0.000178285
ADAMTS5	1.18	0.0398	-0.0913195	0.000175141
ANXA3	1.18	0.017	0.0830137	0.0150277
ABCB7	1.18	0.0021	0.0305175	0.00763837
WIPF3	1.18	0.0455	0.153694	2.51e-12
BCAT2	1.18	0.024	0.081836	3.75e-07
SLC14A1	1.18	0.021	0.391947	1.52e-09
ERN1	-1.18	0.0128	0.061097	3.67e-06
TAL1	1.18	0.0321	-0.181827	2.2e-06
N4BP2L1	-1.18	0.0254	0.0328853	0.0120103
ARL15	1.18	0.0359	0.042919	0.00220549
TMEM245	1.18	0.0198	0.0312458	0.00296732
SLC35F2	1.18	0.0263	0.115065	7.48e-08
PIGA	1.18	0.0137	0.086766	8.2e-05
CERS4	-1.18	0.0141	-0.0393015	0.00169153
LIMA1	1.18	0.0066	-0.0503613	0.003349
THUMPD2	-1.18	0.0143	0.0315104	0.007639
HSPH1	1.18	0.001	0.0560577	0.0315723
RASGRP3	1.18	0.0125	-0.225053	1.49e-09
HNRNPM	1.18	0.0115	0.0373558	0.00359524
REEP6	1.18	0.0375	0.0500444	0.0129567
RCOR1	1.18	0.0378	0.038191	0.000657413
ALOXE3	1.18	0.0198	0.117201	0.00303632
CAB39L	1.18	0.021	-0.0458702	0.00128031
TMEM47	1.17	0.0271	0.080441	0.00137221
KHDRBS3	1.17	0.0232	0.026615	0.0231369
BRICD5	1.17	0.0204	-0.0556624	0.0103696
TTC4	-1.17	0.0246	0.0300193	0.00614113
HPGDS	1.17	0.0216	-0.296021	4.09e-06
SMIM13	1.17	0.0195	-0.0489743	6.15e-07
RFX3	1.17	0.025	0.0984475	1.54e-11
SDHAF1	-1.17	0.0021	0.0286637	0.0463634
ARHGAP11A	-1.17	0.0276	-0.0830608	0.000516267
GDF6	-1.17	0.0128	-0.0851378	0.0234334
ANLN	1.17	0.0049	-0.170796	0.000154886
TBC1D5	1.17	0.0044	-0.0228742	0.00240943
CYP46A1	1.17	0.0339	0.0811092	3.78e-09
LY6H	-1.17	0.01	0.0900749	1.28e-06
B9D1	-1.17	0.0418	-0.038343	0.0195418
CSRNP1	-1.17	0.0387	0.0665514	0.0496474
LNX2	1.17	0.0385	0.0530238	0.000113379
DCBLD2	1.17	0.0048	-0.0207633	0.0495914
ELAVL2	1.17	0.0077	-0.0377173	0.00631062
QPCT	1.17	0.0173	0.0744823	0.000175254
NMRK1	1.17	0.0439	0.0479121	0.0276624
KCNJ6	1.17	0.0169	0.045075	0.0031398
CASP7	-1.17	0.0168	0.175612	3.71e-07
SENP7	1.17	0.0331	-0.0265257	0.013333
MARVELD2	1.17	0.0311	-0.0920379	0.00561162
COLGALT2	1.17	0.016	-0.0325086	0.0239451
MOCS1	-1.17	0.0313	0.0299886	0.0127416
NUS1	1.17	0.0033	0.0227261	0.0062388
INPPL1	1.17	0.0186	0.0468406	0.00335389
MYL3	-1.17	0.008	0.0639301	0.0462336
APMAP	-1.17	0.0178	0.0291914	0.003789
GALNT18	1.16	0.0454	0.0632706	9.55e-06
DLL4	1.16	0.0419	-0.110065	0.00488439
TMEM200B	1.16	0.0433	-0.139221	2.55e-05
SKAP2	1.16	0.0427	0.0288693	0.0464076
KLHDC8B	1.16	0.0275	0.0404263	0.00760867
RASL11A	-1.16	0.0461	-0.10692	0.00128308
HCRTR1	1.16	0.0392	-0.266462	2.21e-05
PPM1K	1.16	0.0271	0.0689407	1.93e-07
MAF	1.16	0.0276	-0.0765409	0.000625092
DDIT4L	-1.16	0.0291	0.218173	4.65e-07
TRPC3	1.16	0.0295	-0.135614	1.67e-07
RASL11B	1.16	0.048	0.116424	1.58e-05
CIT	1.16	0.0309	0.0352926	0.023547
PRELID2	-1.16	0.0322	0.0857066	0.000486798
DTX3L	1.16	0.0328	0.108184	0.00133561
PLS3	1.16	0.0359	-0.0412368	0.000800275
RAB3C	1.16	0.036	0.0434404	0.00430393
PYCARD	1.16	0.0248	-0.109684	0.00981973
DBP	1.16	0.0386	0.0485889	0.0241838
IFNA2	-1.16	0.045	-0.172043	0.00471951
ARSK	1.16	0.0212	0.0358472	0.0349816
FAM196B	1.16	0.0069	-0.0816746	0.00364514
KCTD8	1.16	0.0201	0.0560751	0.000553299
HMGCS1	1.16	0.0103	-0.0827037	8.43e-05
CLEC14A	1.16	0.0074	-0.138452	1.31e-07
AGPAT4	1.16	0.0186	-0.056013	0.000465204
NFRKB	-1.16	0.0218	-0.0395922	0.000465997
LRRC8C	1.16	0.0142	-0.076416	8.72e-09
GPR37	1.16	0.0096	-0.162452	0.000165487
RAD18	-1.16	0.0087	-0.0363389	0.00419493
KCNN3	1.16	0.0143	0.088858	0.000905877
OPRK1	1.16	0.0198	0.0687698	0.00802466
SLC1A4	1.16	0.02	0.0577108	0.00157813
ARIH2	-1.16	0.0056	-0.0424718	4.76e-05
UHRF1	1.16	0.0193	0.19925	4.74e-06
HSPB8	1.16	0.0119	0.136845	4.59e-08
GTF2F1	-1.16	0.0178	0.0307963	0.00474255
GGA2	1.16	0.0055	0.0355007	0.000264458
TINF2	-1.16	0.0177	-0.0192366	0.0455626
COX7A2L	-1.16	0.0045	0.0285038	0.0176553
TMEM215	1.16	0.0111	-0.156255	0.00384885
DMTF1	1.15	0.0351	-0.0192251	0.0299505
SNRNP48	1.15	0.013	0.0374984	0.0141613
RSL1D1	-1.15	0.0353	-0.0279711	0.000336091
PRSS51	1.15	0.0313	-0.12672	0.0157554
ALDH5A1	-1.15	0.0325	0.0256666	0.0257834
GPR146	1.15	0.0182	0.100445	0.00547955
TMEM161A	1.15	0.028	0.0296204	0.0337239
KNCN	-1.15	0.0172	-0.100437	0.0104219
C2CD2	1.15	0.0171	0.0937444	2.5e-08
OPRM1	1.15	0.0303	0.0706802	0.0427427
LMAN2L	1.15	0.0305	0.0623317	0.00227295
EYA4	-1.15	0.0162	-0.0875011	0.00166295
ACTN1	1.15	0.0153	0.0642625	6.11e-06
FANCM	-1.15	0.0077	-0.044795	0.00370414
TBC1D30	1.15	0.0437	0.0343243	0.00918115
CDKL5	1.15	0.0446	-0.0714448	0.000541243
HYOU1	1.15	0.0055	0.0252069	0.0177118
STEAP2	1.15	0.005	0.0837189	2.23e-05
UXS1	1.15	0.0457	-0.0321283	0.00183996
CEP57	-1.15	0.0462	0.0301659	0.00291812
UST	1.15	0.0479	-0.0674351	0.0003813
CELSR1	-1.15	0.0493	-0.153202	0.00257664
PDP2	1.15	0.0017	0.0381026	0.00352732
P2RY13	1.15	0.0368	-0.353615	1.18e-09
HAGHL	-1.15	0.0371	-0.0545556	0.00114258
SLCO1C1	1.15	0.0119	0.134125	0.00348081
UNC80	1.15	0.0115	-0.043971	0.00253516
CCDC85A	1.15	0.0112	0.0455069	0.0099439
TMEM196	1.15	0.0094	0.0575102	0.00066183
KCTD16	1.15	0.0092	0.0351184	0.0063267
DBNDD2	1.15	0.009	-0.110226	0.000570332
FANCB	1.15	0.0086	-0.0946014	0.00116903
CHSY1	-1.15	0.0084	0.098796	2.75e-07
TOR1AIP2	1.15	0.008	0.0231411	0.00404209
ATP13A4	1.15	0.0186	0.0868289	0.0155002
METTL24	-1.15	0.022	-0.0755251	0.0138061
CHD4	-1.15	0.0212	-0.023033	0.0278449
ATG4C	1.15	0.0253	-0.0388668	0.00889773
CCHCR1	1.15	0.0236	0.046445	0.00980408
HAVCR2	1.15	0.0227	-0.116272	0.00152139
MAPK14	1.15	0.0187	0.0411201	1.11e-06
PEG10	-1.15	0.0242	0.0970676	4.21e-07
GPATCH2	1.14	0.0219	0.0391362	2.59e-05
MAFG	1.14	0.0156	-0.0478666	7.87e-05
RPL7A	-1.14	0.0164	0.0208446	0.0468965
TMEM200A	1.14	0.0432	-0.0525798	0.0453525
SNHG7	1.14	0.0078	0.06349	0.012523
PSMG4	-1.14	0.0307	0.0418906	0.000716288
PIK3R6	1.14	0.0267	-0.192687	0.000240443
IFT52	-1.14	0.02	-0.0275747	0.043546
PTPRJ	1.14	0.0109	-0.0319522	0.016608
SLC9A9	1.14	0.0133	0.0380862	0.0412974
AP1S3	1.14	0.026	-0.0570854	0.0113719
HMHA1	1.14	0.0144	-0.0546123	0.0399763
HIAT1	1.14	0.0145	-0.0357663	0.000170365
EIF3D	-1.14	0.0333	0.0373359	2.18e-05
KIF11	1.14	0.0379	0.050598	0.0145001
NNAT	-1.14	0.0252	-0.0783526	0.00131328
ITGB8	1.14	0.0381	0.0490906	0.0159979
DDR2	1.14	0.0382	0.0708017	0.00440243
HMGCR	1.14	0.0324	-0.0507213	0.00369551
PHF21B	-1.14	0.0398	0.133491	3.84e-06
CEACAM19	-1.14	0.04	0.12209	0.000148475
ATP2C2	-1.14	0.0209	-0.0538809	0.0258407
CDC42EP2	1.14	0.022	-0.0657415	0.0132334
IZUMO4	1.14	0.0279	0.0484012	0.0130815
NGFR	-1.14	0.0494	0.176771	0.00837439
FUBP1	1.14	0.0045	0.0284219	0.00511355
C1QTNF7	1.14	0.0022	-0.0753346	0.0378101
LRRC17	-1.14	0.0176	-0.221576	4.73e-10
ABCA1	-1.14	0.0485	0.0530988	0.0416304
PDK4	-1.14	0.0028	0.134203	0.00108956
DDX46	-1.14	0.0462	-0.0240406	0.00473803
PUSL1	-1.14	0.0175	-0.0341671	0.0272928
EPC2	-1.14	0.0454	-0.0236908	0.00758679
POLL	1.14	0.0471	0.0260599	0.0116667
ACAD11	1.14	0.0171	0.0657231	4.82e-07
DNPH1	-1.13	0.0115	0.0425926	0.0245018
TOP2A	1.13	0.0369	-0.310518	0.000387997
ZFR2	1.13	0.0363	0.0434222	0.0112708
TRPM2	1.13	0.0496	-0.0436148	0.00303723
ADCK3	-1.13	0.0498	0.0334542	0.00545236
MLC1	1.13	0.0261	0.113054	0.00070816
LRRC57	1.13	0.0105	0.0270225	0.0330292
LPP	1.13	0.0467	0.0835759	1.17e-05
PTPRR	1.13	0.0221	-0.0518554	0.000558067
DNAJA3	1.13	0.0447	0.0341482	0.000129655
MMADHC	-1.13	0.0238	-0.0230809	0.00496075
NUDCD1	1.13	0.0452	0.0256375	0.0104762
DOPEY2	1.13	0.0245	-0.0436095	0.00123803
SSTR4	1.13	0.0426	0.202532	1.94e-06
KCNV1	1.13	0.0088	-0.0347771	0.0388451
ZW10	1.13	0.0212	-0.0273077	0.0060507
ANXA7	1.13	0.0091	0.0245831	0.0101621
GNA14	-1.13	0.0416	0.104615	0.000285882
GSE1	-1.13	0.0407	-0.0472456	0.000791182
DHTKD1	-1.13	0.0044	0.0419965	0.00541571
KLHL5	1.13	0.0038	-0.0425199	0.00104542
USP4	-1.13	0.0272	0.0163264	0.0398325
ERCC5	-1.13	0.0269	0.0340184	0.0052405
RAB25	-1.13	0.0332	0.217786	0.0012226
N4BP3	1.13	0.015	-0.0849594	7.74e-07
RGS17	1.13	0.0278	0.0296636	0.0378997
RTTN	1.13	0.0296	-0.074459	7.21e-06
MFAP5	-1.13	0.0152	0.142207	0.0108476
ABHD6	1.12	0.0207	-0.0678063	2.31e-06
SH3D19	1.12	0.0105	-0.0438911	0.00651417
LIME1	1.12	0.034	-0.092375	0.000122364
ZFPM2	1.12	0.0449	0.0313846	0.0319721
UBXN1	-1.12	0.0236	0.0301738	0.00215384
HEG1	-1.12	0.0379	-0.0516607	0.0320027
MYO3A	-1.12	0.0391	0.170328	0.000829844
SLC16A9	-1.12	0.024	0.161802	6.64e-05
ERLIN1	1.12	0.0264	0.0341561	0.00104548
MAP3K6	1.12	0.042	0.158395	2.02e-10
FAM13C	1.12	0.0418	-0.0698557	1.99e-05
COQ7	-1.12	0.0312	-0.0220649	0.0495876
USE1	-1.12	0.0161	-0.0355743	0.00182953
SFXN4	1.12	0.0198	-0.0327036	0.00828847
SYNGR4	1.12	0.0429	-0.189	0.00117601
FLI1	1.12	0.0398	-0.117758	0.000107646
SLC35A5	1.12	0.0072	-0.0546891	2.56e-09
GLCCI1	-1.12	0.0208	-0.0448549	0.000819583
MANEA	1.12	0.044	-0.0290954	0.0476779
COBLL1	1.12	0.0236	-0.0879887	3.65e-05
RNMTL1	1.12	0.0334	0.0446246	0.000173801
PILRA	-1.12	0.0478	-0.0853946	0.007108
RBM20	1.12	0.029	-0.0468428	0.0386628
OXTR	1.12	0.0225	0.233742	8.28e-07
RNASEL	1.12	0.048	0.0883464	3.01e-05
FAM110A	-1.12	0.036	0.0867105	0.00515445
TYROBP	-1.12	0.0229	-0.131703	0.0109109
POLK	1.12	0.0131	0.0241616	0.00385979
FADS2	1.12	0.049	0.0531739	0.0286342
SLC30A1	-1.12	0.0348	0.0409246	0.0183986
TMEM80	1.12	0.0342	-0.0563957	0.00203187
HMCES	1.12	0.0275	0.0420041	2.54e-05
CLDN15	1.12	0.0339	-0.0749529	0.0049056
PSMB1	-1.12	0.0285	0.0182497	0.0478914
RAE1	-1.12	0.0464	0.0655342	4.78e-07
HERC3	1.12	0.0205	0.0301277	0.0107556
USP31	1.12	0.0463	-0.0308919	0.0224227
CDK2AP1	1.11	0.0312	-0.0694792	0.000114794
MUM1	1.11	0.0419	-0.0257358	0.00740582
NOS1AP	1.11	0.0183	0.056924	0.000329105
ERI2	1.11	0.0462	-0.0524459	0.000561833
UBXN8	-1.11	0.0494	-0.0245449	0.0444669
ELP6	-1.11	0.0424	-0.0252847	0.0115972
CEP78	-1.11	0.0272	-0.0230779	0.0238929
FRAS1	1.11	0.0292	-0.0543574	0.00487778
PARP16	-1.11	0.0269	0.0344832	0.0133768
LRRC47	-1.11	0.0423	0.0236938	0.00783812
CAMK2G	-1.11	0.0271	-0.0444575	0.000586382
CYYR1	1.11	0.0286	-0.103454	0.000746383
RPS6KL1	1.11	0.0225	-0.0649667	2.42e-06
RRBP1	1.11	0.0478	0.0486502	0.0110754
DHRS3	1.11	0.0447	0.140462	7.73e-10
UBTD2	-1.11	0.017	-0.0330905	0.00363628
ITCH	1.11	0.0231	-0.0214216	0.0121519
PTH2R	1.11	0.0165	0.0770517	0.00724303
KCNA3	1.11	0.0482	-0.040753	0.0315575
SLC6A16	1.11	0.0281	0.15029	0.000485751
ERAP1	1.11	0.0269	-0.0302662	0.0361554
NEK6	1.11	0.0457	0.0685624	0.00111026
HPCAL4	1.11	0.0361	0.0305379	0.0307545
ATP8A1	1.11	0.0206	-0.0329178	0.00794857
MYADML2	-1.11	0.0207	-0.090618	0.0034034
TMOD2	1.11	0.0399	-0.021233	0.0109359
CHMP3	1.11	0.0396	-0.023334	0.0102137
RASGRF2	1.11	0.0148	0.0582349	0.00105436
TMEM57	-1.11	0.0152	0.0224836	0.010195
FA2H	1.11	0.0207	-0.114023	0.0226142
CEP112	1.11	0.0203	0.0554593	0.000396526
VEZT	1.11	0.0391	-0.0240519	0.00549516
CASQ2	-1.11	0.0127	-0.220181	7.88e-06
ETNPPL	-1.11	0.0416	0.173665	9.69e-05
L3MBTL3	1.11	0.0196	0.0589582	5.25e-05
SATB1	1.11	0.0348	-0.0237998	0.0449802
KLHL2	1.1	0.0449	0.0299749	0.0202178
ZBTB10	1.1	0.0464	0.0401071	0.00143081
MTRR	1.1	0.0104	-0.0524729	4.4e-05
TRAPPC8	1.1	0.0222	-0.0161711	0.0272784
TOM1	1.1	0.0483	0.0295625	0.00376642
DTNA	1.1	0.043	0.0693549	0.000278886
XPOT	1.1	0.0203	0.0203892	0.0152576
CPB1	1.1	0.0294	0.174913	0.0268658
HEBP2	-1.1	0.0391	0.07937	0.00040715
CLK2	1.1	0.0362	0.0206368	0.0324568
GPRC5A	1.1	0.0457	0.235741	0.00916917
FAM212B	1.1	0.0427	-0.0767207	2.74e-07
SLC39A10	1.1	0.0278	-0.0565628	9.49e-05
ASPA	1.1	0.0319	-0.172897	1.04e-05
SCN9A	1.1	0.043	0.117956	2.3e-05
KCNG3	1.1	0.0316	0.0622984	0.00479938
LMNA	-1.1	0.0394	0.0741377	0.00299712
COX6B1	-1.1	0.0312	-0.0286177	0.0252873
TMTC4	1.1	0.0392	-0.107021	2.37e-05
CHN1	1.09	0.0234	0.0330741	0.02938
PRR14	1.09	0.0462	0.0335202	0.0117628
SORBS1	1.09	0.0159	0.0338297	0.00772749
VASH2	-1.09	0.0464	0.0926487	0.00103273
SERINC2	-1.09	0.0286	0.156124	0.0119451
KREMEN2	1.09	0.0454	-0.109414	0.0290985
SEMA3G	1.09	0.0454	-0.293406	5.9e-11
SLC45A3	1.09	0.0175	-0.132664	0.00420828
ABCD4	1.09	0.0323	0.0596429	1.02e-05
PGAM2	-1.09	0.0455	0.162596	0.000266802
MAATS1	1.09	0.0351	0.0597086	0.000930311
NCKAP1L	1.09	0.0452	-0.163891	0.000266132
IL6ST	1.08	0.0367	0.0364662	0.0101518
AIRN	1.08	0.0473	-0.148804	0.00401441
RNF169	-1.08	0.0273	0.0247766	0.0395387
CD52	1.08	0.0335	-0.130424	0.0114745
IP6K2	-1.08	0.0364	0.038971	0.00160234
RAB21	1.08	0.0149	0.0395463	6.47e-05
IGF2BP3	-1.08	0.0445	-0.115836	0.0234822
VIPAS39	-1.08	0.0405	0.0303992	0.00235056
TWF1	-1.08	0.0434	-0.0235622	0.0213438
FAM219B	1.08	0.0329	-0.0264955	0.00631648
DDX56	-1.07	0.0389	-0.0193425	0.0252413
ANTXR2	1.07	0.0382	0.0626855	0.00146224
LIMCH1	1.07	0.0452	-0.0225006	0.0331101
SLC1A2	1.07	0.0242	0.149062	0.000482498
RIN1	1.07	0.0162	0.0524632	0.00242999
MOSPD2	1.07	0.0218	-0.106348	3.78e-06
INTS10	1.07	0.037	0.0205899	0.0194355
UGCG	1.07	0.036	0.0317471	0.00511402
MMACHC	1.07	0.0313	-0.0487366	0.00478647
CD74	1.07	0.0464	-0.117288	0.0279049
IL10	-1.07	0.033	-0.203256	0.00869538
PHC3	1.06	0.0477	0.0349904	0.00015495
SMARCD1	-1.06	0.0342	0.0284577	0.00604957
USP33	1.06	0.0321	-0.0265614	0.000219843
STX11	1.06	0.0406	0.174973	0.006464
MAP6D1	1.06	0.0405	-0.0660257	0.00302798
C2CD3	1.06	0.0439	-0.0323251	0.000162358
TPPP	1.06	0.0368	-0.0587357	0.000105414
SERAC1	1.05	0.0432	-0.0299987	0.0121705
SLC37A2	1.04	0.0489	-0.132545	0.00106505

## Sheet: adult_genes_in_human_SCZ
Gene_Symbol	MET.FC	MET.p.value	SCZ.log2FC	SCZ.p.value
NPAS4	-2.37	0.000692	-0.333181	0.00658607
ARC	-1.9	0.011941	-0.243688	9.78e-06
DUSP1	-1.77	0.009036	-0.132342	0.000990497
FOS	-1.76	0.01398	-0.17895	0.0161738
EGR2	-1.68	0.009506	-0.30627	7.96e-06
UCK2	-1.43	0.033478	-0.035264	0.000433995
EGR1	-1.42	0.017186	-0.219397	1.35e-05
CCL28	1.4	0.035818	0.0569848	0.0198252
RNASEL	1.31	0.025608	0.0883464	3.01e-05
TSNAX	-1.29	0.03923	-0.0348991	0.0092308
PSTPIP2	-1.29	0.005804	0.155257	0.00112736
FRZB	-1.28	0.019784	-0.0907603	0.00772429
PER1	-1.28	0.031875	0.115365	2.76e-05
SLC11A1	1.24	0.008124	0.354799	6.78e-07
NTF3	-1.24	0.04814	0.164241	0.0129462
PHOSPHO2	-1.23	0.034572	-0.0493476	0.0111682
VMA21	-1.23	0.045844	-0.0151371	0.0440342
STAC	1.23	0.002467	-0.150875	0.0096257
TGM2	1.23	0.02806	0.176386	0.000142722
MC4R	-1.21	0.009921	0.244528	4.09e-10
PCGF3	-1.21	0.039178	0.0212325	0.0150781
IP6K2	-1.21	0.013194	0.038971	0.00160234
BVES	-1.21	0.022682	-0.0607311	0.0192294
RPL13A	1.21	0.006816	0.0306876	0.0219327
ADCK4	1.21	0.008999	0.0372337	0.00423455
ARHGAP4	1.21	0.026364	-0.0610808	0.0144308
SMOC1	1.21	0.039558	0.0588359	0.0377203
MID1	1.2	0.030505	0.11375	3.26e-06
ABCB8	1.2	0.030361	-0.0408915	5.54e-05
NAGA	1.2	0.018	0.042593	0.016631
ICAM1	1.2	0.029361	0.325767	5.32e-07
PLSCR4	1.2	0.018974	0.161755	1.68e-07
FAM181A	1.2	0.031315	0.108267	0.00402543
KPNA2	-1.19	0.046748	0.029422	0.0181143
LDLRAP1	1.19	0.018588	-0.108716	0.000860603
KPNA2	-1.19	0.0313	0.029422	0.0181143
ARPP19	-1.19	0.002644	-0.0762351	6.74e-08
GPR4	-1.19	0.030247	0.27932	1.65e-05
ARPC5	-1.19	0.027661	-0.0318041	0.00899271
PDK4	-1.19	0.019248	0.134203	0.00108956
NXPH3	1.18	0.014262	-0.0960935	3.24e-05
PPP1R14C	1.18	0.021609	-0.0395256	0.0225493
PASK	1.18	0.013875	-0.057237	0.00216462
FZD9	1.18	0.015832	0.123086	2.94e-06
GDF10	1.18	0.040224	0.192581	4.59e-12
NBEAL2	1.18	0.043181	0.0474776	0.0116225
HSD11B1	-1.18	0.016594	-0.24833	5.38e-07
SYDE2	1.18	0.007087	0.042003	0.0206007
OLIG1	1.18	0.013735	-0.0966268	0.000177242
TRIB2	-1.18	0.002751	-0.0697939	0.00112466
ARSK	-1.18	0.027898	0.0358472	0.0349816
FANCB	-1.18	0.005897	-0.0946014	0.00116903
KIRREL3	1.18	0.024544	0.0506068	0.000337534
SFN	-1.17	0.019987	0.423372	7.69e-05
PHF8	-1.17	0.008384	0.0325404	0.0076401
RGS20	-1.17	0.018097	0.0652837	0.0380718
MUSTN1	-1.17	0.007948	-0.21383	0.00987246
FGD3	1.17	0.022648	-0.0927939	0.0012898
GALNT10	1.17	0.016097	0.0526477	0.0034788
ATP6AP1L	1.16	0.032136	0.0459423	0.0182337
GABRG1	-1.16	0.023067	0.0952405	0.00148512
KPNA2	-1.16	0.037658	0.029422	0.0181143
RHOH	1.15	0.033564	-0.13546	0.040275
CHST3	1.15	0.027589	0.160735	8.62e-07
SHQ1	-1.15	0.039941	0.036164	0.000749167
CSPG4	1.15	0.000266	0.078167	0.00114228
NHSL1	-1.15	0.035851	0.0571716	0.0485655
FRMD4B	-1.15	0.042451	-0.0990989	0.00146608
TBXAS1	1.15	0.000333	-0.12801	0.00338422
IGDCC4	1.15	0.009291	0.207771	4.34e-13
FAM192A	-1.15	0.039875	-0.0277593	0.000589991
NAB2	-1.15	0.035952	-0.0357665	0.0215752
CTH	-1.15	0.012829	0.11267	4.76e-09
ADAMTS9	1.14	0.004633	0.251878	4.55e-06
APOC1	1.14	0.039931	-0.172103	0.000218149
TMEM176B	1.14	0.048982	0.281614	3.86e-13
MFSD1	1.14	0.012867	-0.0398496	0.00132409
CERCAM	1.14	0.021014	-0.147694	0.00132863
TMEM151B	1.14	0.022358	-0.0561247	0.000153174
DALRD3	1.14	0.045146	-0.0400416	0.000432967
ATCAY	1.14	0.02778	-0.0216823	0.0170683
F2R	1.14	0.024278	0.164469	2.88e-08
FRMD6	-1.14	0.006427	-0.057602	0.00544136
NUDT15	1.14	0.04243	-0.0295786	0.0145089
SRPK1	-1.14	0.046895	0.0322099	0.00292142
WEE1	-1.14	0.01882	0.0861058	0.0124372
ARL4D	-1.14	0.015047	-0.166602	4.42e-10
FAM13C	-1.14	0.01575	-0.0698557	1.99e-05
LACTB	-1.14	0.044027	0.0569816	7.35e-06
ARMCX3	-1.14	0.026084	-0.0337588	0.000845552
GATSL2	-1.14	0.037277	-0.0512219	0.0354967
SCOC	-1.14	0.005656	-0.0375043	0.000970384
AK7	-1.14	0.025715	0.0679592	0.00435841
DMRT2	1.14	0.015799	-0.160563	0.00139105
BHLHE40	-1.13	0.038042	0.0606273	0.0076737
ETV4	1.13	0.014957	-0.235348	5.06e-06
EVC	1.13	0.042498	0.0571471	0.0406243
S100A16	1.13	0.046005	0.052758	0.0496209
ABCA1	1.13	0.039303	0.0530988	0.0416304
LUZP1	1.13	0.012882	-0.0414239	0.00697482
ADAMTS5	-1.13	0.001313	-0.0913195	0.000175141
NEUROD6	-1.13	0.027727	-0.159469	2.84e-06
NUAK1	-1.13	0.021001	-0.0415596	0.00613913
GADD45B	-1.13	0.036518	0.331265	4.63e-07
DR1	-1.13	0.013562	-0.0278544	0.00229342
JAZF1	-1.13	0.012568	0.0254957	0.0257401
TAC1	-1.13	0.045141	-0.0816465	0.0155147
PDGFB	-1.13	0.031295	-0.0912713	3.2e-06
FOSL2	-1.13	0.045384	0.0787165	0.00578074
CPZ	1.13	0.037356	-0.164187	0.0187175
AOAH	1.13	0.029849	-0.15733	1.55e-05
SLC12A9	1.13	0.045999	-0.0343475	0.0143867
NEURL3	1.13	0.014219	0.256885	5.38e-08
WTIP	1.13	0.009557	0.0639501	0.0102307
CDC5L	-1.12	0.03178	0.0267696	0.000277735
CCDC117	-1.12	0.015296	0.0445062	0.0076353
PRSS23	-1.12	0.033356	0.110526	7.75e-07
SMAD1	-1.12	0.031038	0.100252	2.39e-09
ARHGEF26	-1.12	0.036749	0.0814292	0.00823507
GPC5	-1.12	0.005279	0.138345	0.000151183
ARMCX3	-1.12	0.019073	-0.0337588	0.000845552
CDC5L	-1.12	0.03178	0.0267696	0.000277735
CDC5L	-1.12	0.03168	0.0267696	0.000277735
CDC5L	-1.12	0.03178	0.0267696	0.000277735
CDC5L	-1.12	0.03168	0.0267696	0.000277735
CDC5L	-1.12	0.03178	0.0267696	0.000277735
CDC5L	-1.12	0.03178	0.0267696	0.000277735
CDC5L	-1.12	0.03178	0.0267696	0.000277735
TMEM132C	1.12	0.040009	0.0729785	5.77e-06
ASPG	1.12	0.011179	0.191357	0.00203636
POLR1D	1.12	0.028477	0.0422158	0.000139785
SEMA5B	1.12	0.036743	-0.061608	0.000636189
DCXR	1.12	0.044636	0.0489112	0.00319379
COX5A	1.12	0.034686	-0.0364719	0.00291369
BCR	1.12	0.003288	0.029939	0.014003
RPS2	1.12	0.025414	0.03571	0.0246676
RPS2	1.12	0.043042	0.03571	0.0246676
RPS2	1.12	0.027455	0.03571	0.0246676
RBM20	1.12	0.041443	-0.0468428	0.0386628
OTUD4	-1.11	0.016968	0.0309732	0.00734012
RPS2	1.11	0.028237	0.03571	0.0246676
RPL35	1.11	0.026285	0.0395697	0.00817233
PGM1	-1.11	0.028782	0.0520564	0.000657046
NFKBIA	-1.11	0.025105	0.122148	1.01e-05
UBE2G1	-1.11	0.031758	-0.0282554	0.00167421
JMY	-1.11	0.043501	0.0384326	4.49e-05
SLC25A45	1.11	0.022843	-0.10981	1.68e-06
RPL13A	1.11	0.010269	0.0306876	0.0219327
SLC14A1	1.11	0.018066	0.391947	1.52e-09
POLL	1.11	0.026892	0.0260599	0.0116667
TMEM235	1.11	0.023829	-0.186539	0.000112516
GJA1	-1.11	0.013678	0.168623	0.000225541
LRRC57	-1.11	0.021419	0.0270225	0.0330292
TSPYL2	-1.11	0.006628	0.0582943	0.000676402
USP53	-1.11	0.028458	0.0457962	0.00481458
USP39	-1.11	0.02209	0.0416657	5.51e-06
RASL11A	-1.11	0.043848	-0.10692	0.00128308
CACNB2	-1.11	0.021758	0.0571515	1.2e-05
CRYZ	1.11	0.033089	0.0726219	0.00936994
SPC24	1.11	0.033057	0.0906956	0.00408716
NAB1	-1.11	0.041641	-0.0459594	6.88e-07
MAFG	-1.11	0.046613	-0.0478666	7.87e-05
RPL35	1.11	0.031255	0.0395697	0.00817233
RPL35	1.11	0.026383	0.0395697	0.00817233
ARMCX3	-1.11	0.030921	-0.0337588	0.000845552
LRIG1	1.11	0.006497	0.0897828	0.00189607
THEM5	1.11	0.045592	-0.112243	0.0498926
TACSTD2	1.11	0.010879	-0.146595	0.0202477
CYP11A1	1.11	0.034676	0.141843	0.0011785
FMNL3	1.1	0.030428	-0.0562188	0.000480408
SLC19A2	-1.1	0.014883	0.0597875	0.000306166
CCNT1	-1.1	0.037438	0.0219306	0.0206049
AKAP6	-1.1	0.048997	-0.0277774	0.0171401
PLEKHA8	-1.1	0.032953	0.0230691	0.0393789
INTU	-1.1	0.016849	0.0830125	2.43e-08
CDH8	-1.1	0.026981	0.0347041	0.0146792
HSF2	-1.1	0.049537	0.0485318	3.72e-06
GRPEL2	-1.1	0.027358	0.0362018	0.00590102
NOB1	-1.1	0.040954	0.0433112	0.000328909
AGPAT9	-1.1	0.049716	-0.0896377	0.0116811
ATP5S	-1.1	0.032278	-0.0317009	0.0336072
ANKRD37	-1.1	0.005349	0.0741459	0.0225756
NPM2	-1.1	0.007469	-0.0320681	0.0444852
IPPK	-1.1	0.021505	0.0262522	0.0094682
MAP3K2	-1.1	0.04913	0.0225461	0.0220011
ENKUR	-1.1	0.019592	-0.0517244	0.0298233
WBSCR16	1.1	0.022867	0.0386297	0.000273893
SLC4A2	1.1	0.034193	-0.0540324	0.00604003
NTHL1	1.1	0.018954	-0.0469651	0.00331439
ITGAX	1.1	0.035421	-0.304907	7.55e-11
TUBA8	1.1	0.035938	0.0434773	0.0251393
JKAMP	1.1	0.032594	-0.0423164	1.21e-07
RPS2	1.1	0.036335	0.03571	0.0246676
RPS2	1.1	0.035127	0.03571	0.0246676
RPS2	1.1	0.024933	0.03571	0.0246676
RPS2	1.1	0.033113	0.03571	0.0246676
MUM1	1.1	0.020718	-0.0257358	0.00740582
PIWIL2	1.1	0.048696	0.141009	0.00169359
PDK1	1.1	0.01482	0.0698057	0.000276146
MAPKAPK2	1.1	0.041192	0.0646677	0.000867698
ATHL1	1.1	0.043241	0.114521	0.000463198
ADAMTSL1	1.1	0.048803	-0.0840393	0.00310618
NLRC3	1.1	0.01543	-0.132861	0.00014775
ACOT6	1.1	0.016144	0.40586	1.26e-09
COQ7	1.1	0.01332	-0.0220649	0.0495876
MFNG	1.1	0.021818	-0.113732	0.00262842
CLEC14A	1.1	0.033276	-0.138452	1.31e-07
KTI12	-1.09	0.044368	0.0301015	0.027569
RPAP2	-1.09	0.026558	-0.032344	0.00236938
MAPK14	-1.09	0.016895	0.0411201	1.11e-06
CSRNP1	-1.09	0.011156	0.0665514	0.0496474
CDC5L	-1.09	0.045272	0.0267696	0.000277735
LILRB4	-1.09	0.034784	-0.227798	9.78e-05
HELZ	-1.09	0.043819	0.0219425	0.00179703
NARF	-1.09	0.015833	0.0267426	0.00715509
CDC5L	-1.09	0.045272	0.0267696	0.000277735
TMEM183A	-1.09	0.03151	-0.029915	0.00366096
H2AFV	-1.09	0.034781	0.0342198	6.81e-06
RIC8B	-1.09	0.048079	0.0177048	0.0279547
TRAF6	-1.09	0.034245	0.0402892	0.000454053
TSR2	-1.09	0.042126	0.0439312	0.00274323
ABCB9	1.09	0.003914	-0.0270589	0.0195796
WNT2	1.09	0.004306	0.139589	0.000195297
HMBS	1.09	0.039653	-0.0724405	0.000255768
ARHGAP28	1.09	0.038369	0.0828816	0.000609353
TM7SF2	1.09	0.049587	-0.0594779	0.000331431
NCKAP5	1.09	0.008433	-0.0625665	0.0131448
SLC44A1	1.09	0.027307	-0.0853326	0.000862207
PCK2	1.09	0.047502	0.0510092	0.0244245
GLUL	1.09	0.025166	0.0642795	0.0445152
COL23A1	1.09	0.010614	0.0642154	0.00749903
DCUN1D4	-1.09	0.037403	-0.0175426	0.0234535
CCDC6	-1.09	0.04325	0.0273031	0.0280356
CDC42EP4	1.08	0.013773	0.0611106	0.0278988
NTRK3	1.08	0.01383	0.0435607	0.000167051
ZWILCH	1.08	0.031897	-0.040151	0.0226422
CDRT4	1.08	0.027137	0.240155	0.00237384
CARD6	1.08	0.046407	-0.0642404	0.0314069
KATNAL2	1.08	0.044002	0.0390614	0.0257971
BCL3	1.08	0.026959	0.190021	0.000126016
ST3GAL2	1.08	0.041114	-0.0375767	0.000605407
SRGAP2	1.08	0.019124	-0.0507422	2.77e-06
DDX11	1.08	0.027289	0.13094	0.00515206
GPR146	1.08	0.002716	0.100445	0.00547955
GLCE	1.08	0.005634	-0.0832573	1.29e-09
CCRL2	1.08	0.008155	-0.122173	0.0169385
NEU4	1.08	0.007793	-0.0729137	0.0123336
YPEL5	-1.08	0.025321	0.0289124	0.00762163
ACAT2	-1.08	0.01794	-0.103812	1.94e-07
GMEB2	1.08	0.013851	-0.0386774	0.0015353
FAM118B	-1.08	0.023307	-0.0337216	0.0108948
PRDM10	-1.08	0.043885	-0.0492913	2.4e-05
N4BP2L1	-1.08	0.001398	0.0328853	0.0120103
IL17RD	-1.08	0.040126	0.0648343	0.0100243
LILRA6	-1.08	0.041103	0.281	0.000654411
PPP2R5C	-1.08	0.049801	-0.027282	0.000216474
MIR145	-1.08	0.031647	-0.291988	1.99e-07
PDLIM3	1.08	0.020275	0.0787729	0.000927743
VWA3A	-1.08	0.009424	0.0711869	0.0223147
PPCDC	1.07	0.021536	-0.0542388	0.00165482
LRFN3	1.07	0.029396	-0.032516	0.0203923
ITPR2	1.07	0.040343	0.0678241	0.00429799
JAG1	1.07	0.041841	0.0455206	0.0320904
STEAP1	1.07	0.041021	0.101583	0.000800915
KLHL5	1.07	0.018868	-0.0425199	0.00104542
PLIN4	1.07	0.043787	0.154154	0.000547525
FUT8	1.07	0.033464	-0.0369315	0.00264592
UQCRQ	1.07	0.016249	-0.0421302	0.00113728
CORO2B	1.07	0.024047	-0.0259746	0.043567
SLC19A1	1.07	0.041418	-0.0357963	0.0323377
WDR77	-1.07	0.034833	-0.0363761	0.000627066
SLU7	-1.07	0.030247	0.0199797	0.029478
ARHGEF3	-1.07	0.001578	0.0575745	1.52e-05
BAD	-1.07	0.013898	-0.0448689	0.000222775
DVL3	-1.07	0.024293	0.0218231	0.0100867
ODF3L1	-1.07	0.009819	-0.166558	0.00522769
KLHL15	-1.07	0.024106	0.0498655	0.000220134
RBBP5	-1.06	0.002718	0.0366557	0.000392653
SERPINF2	1.06	0.044625	0.157588	8.04e-05
MCF2L	1.06	0.030761	-0.0371638	0.00173759
ESAM	1.06	0.045487	-0.112466	8.86e-06
DNASE1	1.06	0.037137	-0.037324	0.0248155
CDH24	1.06	0.027356	-0.0489693	0.0213548
DNMT3B	1.06	0.022179	0.0828402	0.00168565
PAPD7	-1.06	0.010746	0.0272057	0.0120471
SCARF1	-1.06	0.031224	-0.0728728	0.000466187
NMT1	-1.06	0.049733	0.029635	0.00179219
DTNA	-1.06	0.045298	0.0693549	0.000278886
CBLB	-1.06	0.0361	0.0379052	0.00370789
SOCS2	-1.06	0.004589	-0.0783976	2.31e-05
EXOC6	-1.06	0.023053	-0.0211759	0.0328412
CDC42SE2	-1.05	0.004127	0.0295366	0.000831352
SRSF6	1.05	0.002307	-0.0367686	0.00454241
HINT2	1.05	0.043658	-0.0442509	0.00270515
CTNNA2	-1.05	0.041167	0.0246197	0.0453376
EIF4A2	1.05	0.016311	0.0268468	0.0229129
ATP7B	1.05	0.015327	0.0424325	0.00838895
RCSD1	1.05	0.049487	-0.196414	2.62e-15
ARHGEF15	1.05	0.037291	-0.0775741	0.0338846
RPS2	1.05	0.036822	0.03571	0.0246676
GARNL3	1.05	0.019373	0.0206381	0.0456987
TRIM27	-1.05	0.0056	0.0457949	6.6e-06
KIF9	-1.05	0.045935	-0.0496649	0.000608144
TMC7	-1.05	0.027812	-0.130657	3.82e-05
ARHGAP39	-1.05	0.003006	0.050944	0.000669313
TNIP1	-1.05	0.031202	0.0413136	0.000328369
ZSCAN29	-1.05	0.030425	-0.0384353	0.00138442
NOTCH3	1.05	0.047234	-0.0865961	0.00625012
SLC16A10	-1.04	0.036631	0.068055	0.000251684
PLIN1	1.04	0.0447	0.117787	0.00272033
GOPC	1.04	0.04586	0.0342827	6.42e-05
NEO1	1.04	0.045875	0.0312084	0.0319063
GCDH	-1.04	0.03913	0.043203	0.0148333
IL18RAP	-1.04	0.010451	0.175736	0.0306114
ABCC12	-1.02	0.037557	-0.14061	2.58e-06

## Sheet: newborn_genes_in_human_ASD
Gene_Symbol	MET.FC	MET.p.value	ASD.log2FC	ASD.p.value
SERPINA3N	1.83	0.0002	1.15468	0.00415411
SDF2L1	1.73	1.09e-05	0.217908	0.0212332
TPD52L1	-1.66	5.42e-05	0.256949	0.00488148
SESN2	1.61	0.0002	0.233494	0.00239107
GFAP	1.57	0.0002	0.327268	0.00344808
NFYA	1.53	6.69e-05	0.0740593	0.0159649
NHP2L1	-1.5	0.0107	-0.0893842	0.00490573
HSPA5	1.48	9.2e-08	0.180946	0.0295751
ZCCHC7	1.39	0.0005	-0.0749036	0.0268544
FDPS	1.39	0.0007	-0.123438	0.0011553
PDIA4	1.39	0.0001	0.165518	0.0175505
HSP90B1	1.38	1.9e-05	0.139034	0.00820979
MAP3K5	1.38	0.0105	0.10929	0.00731463
CLN3	1.37	0.0167	0.0790007	0.0390507
GPR137B	1.35	0.0008	0.214876	0.000333668
NABP1	1.35	0.0009	0.381666	3.99e-07
PDIA6	1.35	0.0001	0.142419	0.00586575
CHML	1.34	0.0021	-0.207736	0.000126113
TRAPPC2L	-1.34	0.0005	-0.096324	0.00423023
KCTD21	1.34	0.0025	0.152093	0.00744851
NRN1	1.34	0.0006	-0.23727	0.00016046
CNTNAP1	1.33	0.0329	-0.0899836	0.0382788
MID1	-1.33	0.0325	0.276535	0.000319209
AQP4	1.33	0.0297	0.33055	0.0102604
KLHDC1	1.32	0.0001	-0.0787062	0.0330028
SLC16A7	1.32	0.0009	-0.143205	0.0142015
RPL24	-1.31	0.0002	0.0851209	0.0187955
NTSR2	1.31	0.0324	0.379989	0.00137815
FKBP14	1.31	8.44e-05	0.184464	5.7e-06
FPR1	1.3	0.0041	0.638836	0.0184631
PXDC1	1.3	0.0263	0.318808	0.000579494
ENY2	-1.29	0.0383	-0.101148	0.000460423
SV2B	1.29	0.0073	-0.166003	0.000349617
RANBP3L	-1.29	0.0234	0.312741	0.013229
CALR	1.29	0.0002	0.147426	0.00638952
SLC38A5	1.28	0.0146	-0.747806	8.28e-08
PPP1R3B	1.28	0.001	0.325129	0.00086917
SLC38A11	1.28	0.0131	-0.406472	3.57e-05
GRM1	1.28	0.0105	0.117853	0.0111701
NDE1	1.28	0.0008	-0.240735	0.00418736
NT5M	-1.28	0.0232	-0.171713	0.00127587
TNFRSF11B	1.28	0.0068	0.580311	0.000858627
SAMD12	1.27	0.0126	-0.115639	0.000440645
CHORDC1	1.27	0.0122	0.291232	0.00226411
KCNH5	1.27	0.0228	-0.12209	0.0361739
FAM111A	1.27	0.0047	0.18524	0.00443636
PDZD2	1.27	0.002	-0.149651	0.00408928
HSPA12B	1.27	0.0022	-0.293193	0.00116653
TUBA4A	1.27	0.03	-0.199676	0.000720653
MATN2	1.27	0.0254	0.206744	0.00178369
PPP1R18	1.26	0.0461	0.350559	6.8e-05
STAMBPL1	1.26	0.0041	-0.143777	0.00383246
MAEL	-1.26	0.0419	-0.231301	0.0244525
SWAP70	1.26	0.0046	0.179614	5.33e-05
IFT80	1.26	0.0002	-0.0979523	0.0128268
SLC24A2	1.26	0.0012	-0.278122	3.57e-05
FAM184A	1.26	0.0016	0.144111	0.00528942
RPGRIP1L	1.26	0.0005	-0.115233	0.00310613
DTNA	1.26	0.0172	0.1493	0.0130504
LIX1	1.25	0.0151	0.224532	0.0140154
DNAJC3	1.25	0.0018	0.0999623	0.0127363
SEC14L5	-1.25	0.0304	-0.269835	0.000148751
MPP2	1.25	0.0246	-0.0746387	0.0362944
TXNIP	-1.25	0.0002	0.25129	0.0408973
CD93	1.25	0.0313	0.449995	0.0298802
MTMR11	1.25	0.0018	0.311899	1.14e-06
CIRBP	-1.25	0.0007	-0.187813	0.011843
FSTL3	1.25	0.0406	0.217308	0.000353967
GLRA3	1.24	0.0373	0.135509	0.0256569
PHACTR2	1.24	0.0011	0.100127	0.00638809
PTK2B	1.24	0.0161	-0.218656	0.000404241
PET100	-1.24	0.0014	-0.130191	0.0496051
BMPER	1.24	0.0164	-0.131527	0.0055953
MID2	1.24	0.0207	-0.100945	0.0251098
IFNE	-1.24	0.001	-0.28068	0.0432724
AKAP10	1.24	0.001	-0.0481035	0.036107
SLC25A40	1.24	0.0179	-0.15723	1.4e-05
THEM6	-1.24	0.0229	-0.115488	0.00613676
GIT2	1.24	0.0054	-0.0576505	0.0456636
DSE	1.23	0.0045	0.240197	8.12e-05
GSTZ1	-1.23	0.0118	-0.135134	0.0275442
VSTM2B	1.23	0.0109	0.123922	0.0380878
XBP1	1.23	0.0012	0.202419	0.00620189
SLC2A6	1.23	0.0046	-0.105784	0.0127138
ENO1	-1.23	0.0427	0.126422	0.00110346
PACSIN2	1.23	0.0263	0.108654	0.00118751
CD180	1.23	0.0026	0.609381	0.00254651
PIP4K2A	1.23	0.0018	-0.166543	0.0386771
CCDC61	1.23	0.0074	-0.124207	0.0453756
GPC5	1.23	0.004	0.231227	0.0409746
DLX1	-1.23	0.0061	-0.166228	0.0324264
STARD4	1.23	0.0058	-0.142176	0.0218742
CDKN1C	-1.22	0.0006	-0.259375	0.0143353
THAP2	1.22	0.0128	0.208843	0.00299752
AP5Z1	1.22	0.0095	0.0918497	0.0123171
TCERG1	-1.22	0.0007	-0.0823562	0.00909255
TTLL7	1.22	0.0033	-0.137407	0.00253858
KCNC2	1.22	0.0017	-0.124708	0.00831214
NMU	-1.22	0.0103	-0.48312	0.00216112
NCAPG2	1.22	0.0117	-0.112492	0.0081004
NARF	1.22	0.0025	-0.0855179	0.00467798
CALML3	-1.22	0.0196	-0.372866	0.0341837
LSS	1.22	0.0109	-0.131795	0.00968263
CDKN2C	1.22	0.0267	0.24889	0.000307735
CFD	1.22	0.0136	0.364977	0.0126484
HCRTR2	1.22	0.0015	-0.348174	0.00903417
GRIN2A	1.22	0.0145	-0.153844	0.00165566
WDR86	1.22	0.0131	0.173349	0.0486093
GRAMD2	1.21	0.0037	0.226591	0.00586041
BCAN	1.21	0.0306	0.186818	0.00859649
PLCB3	1.21	0.0076	0.280654	0.000145115
GPR176	1.21	0.0069	0.120859	0.000649845
UHRF2	1.21	0.0036	0.0799733	0.0186804
HLTF	1.21	0.0297	-0.132962	0.000250928
DHCR24	1.21	0.0389	-0.156167	0.0061234
PHF10	1.21	0.0019	0.0898843	0.00533218
PAQR9	1.21	0.0394	-0.13411	0.0282448
TMEM258	-1.21	0.0055	-0.08208	0.0447783
ENOPH1	1.2	0.0066	-0.0829529	0.00347499
NR3C1	1.2	0.0331	-0.0969566	0.0123231
FNBP4	-1.2	0.0158	-0.078866	0.0446237
BCL6	1.2	0.0366	0.21505	0.012949
GLRB	1.2	0.0123	-0.0882537	0.0325326
TSPAN2	1.2	0.0371	0.201568	0.0319139
KBTBD7	1.2	0.0201	-0.0987353	0.00503575
CCNG1	1.2	0.0218	0.115083	0.00173341
CCDC81	1.2	0.0048	0.23723	0.0205563
ACSBG1	1.2	0.0057	0.232131	0.0244954
ABHD3	1.2	0.0481	0.3292	3.72e-05
SETD8	1.2	0.0084	0.0913037	0.0188325
EPS15	1.2	0.0287	-0.123463	2.03e-05
GABRA1	1.2	0.0025	-0.185129	0.000183945
SC5D	1.2	0.0187	-0.0851248	0.0108493
KDM1B	1.2	0.0004	0.223283	1.48e-07
SLC25A27	-1.2	0.0388	-0.111487	0.0217882
EML2	1.2	0.0104	-0.12601	0.00845091
POU6F1	-1.2	0.0209	-0.115568	0.00091537
NPY1R	1.2	0.0044	0.12551	0.045352
NECAB1	1.2	0.0044	-0.220473	1.54e-05
LRRTM4	1.2	0.0213	-0.101274	0.0144134
MLIP	1.2	0.0395	-0.122717	0.0493859
EZR	-1.19	0.0164	0.318446	0.000909918
MCFD2	1.19	0.0166	0.0917463	0.0108309
DOK5	1.19	0.0063	0.144303	0.00933102
ITFG2	-1.19	0.0317	-0.117688	0.0020758
IL33	1.19	0.0156	0.412363	0.000705418
CNTN6	1.19	0.0269	0.188303	0.0231623
GRM8	1.19	0.0274	-0.126943	0.00787176
FADS6	1.19	0.0084	-0.120418	0.041599
CMC2	1.19	0.0123	-0.0873491	0.00231779
TIE1	-1.19	0.0058	-0.332828	0.000262854
PRC1	1.19	0.0053	-0.120079	0.0157377
FGD4	1.19	0.0409	0.145373	0.00284943
STXBP5L	1.19	0.038	-0.210107	1.07e-05
EMILIN1	1.19	0.0112	0.303005	0.000303299
NUPR1L	1.19	0.038	0.277037	0.0426197
ARAP2	1.19	0.0463	-0.089994	0.0250685
ADAM9	1.19	0.0248	0.0632083	0.0447341
PTGER3	1.19	0.0214	0.489447	0.00482769
GPT2	1.19	0.0104	0.144723	0.0136292
DCUN1D2	1.19	0.0497	-0.176536	0.000291025
SLC6A7	1.19	0.0039	-0.176543	0.00249225
ACLY	1.18	0.0079	-0.118115	0.00164961
KLF9	1.18	0.0246	-0.201857	0.000101387
ZC3H6	-1.18	0.0424	-0.0828705	0.0161625
LYRM7	-1.18	0.0271	-0.068584	0.0334306
SEMA4C	-1.18	0.0434	-0.155237	0.000423279
PLEKHG1	1.18	0.0019	0.158112	0.0100177
NSUN3	-1.18	0.0097	-0.0867182	0.00747666
ANXA3	1.18	0.017	-0.228707	0.0358671
MCAT	-1.18	0.0499	-0.0901194	0.00935614
MFSD3	1.18	0.043	-0.108811	0.0302236
SNRPG	-1.18	0.0225	0.102033	0.033729
ERN1	-1.18	0.0128	0.0890842	0.0244166
ARL15	1.18	0.0359	0.0940347	0.0278281
SLC35F2	1.18	0.0263	0.183066	0.00507889
PIGA	1.18	0.0137	0.177072	0.0105729
CACNB4	1.18	0.0017	-0.144196	0.000145974
HSPH1	1.18	0.001	0.171579	0.0444935
HNRNPM	1.18	0.0115	0.0817753	0.0436711
SHISA9	1.18	0.0043	0.111427	0.00654799
TXLNA	-1.17	0.0232	0.0997558	0.000457625
TMEM47	1.17	0.0271	0.265952	0.000695199
CD274	1.17	0.0268	0.180671	0.0236814
CFLAR	1.17	0.0249	0.133725	0.00072687
EPHB6	1.17	0.0085	-0.178973	9.69e-06
ARHGAP18	1.17	0.0119	0.177617	0.00284525
CADPS2	1.17	0.0041	-0.255843	4.78e-05
ENTPD3	1.17	0.0413	-0.165453	0.00557731
REXO1	-1.17	0.0048	-0.0938998	0.0355136
CANX	1.17	0.0105	0.0559093	0.0357838
SIAE	1.17	0.0107	-0.0866398	0.0112971
KCNAB1	1.17	0.0144	-0.134411	0.000764017
ELAVL2	1.17	0.0077	-0.0837046	0.0440092
ADAM17	1.17	0.0173	0.07799	0.032304
CASP7	-1.17	0.0168	0.309854	0.00523265
FERMT3	1.17	0.0309	0.46938	0.000546307
NUS1	1.17	0.0033	0.0532655	0.0299171
INPPL1	1.17	0.0186	0.111924	0.0253371
BABAM1	-1.16	0.0422	-0.0590217	0.0373235
TMEM200B	1.16	0.0433	-0.244415	0.0162069
SKAP2	1.16	0.0427	0.102536	0.0234551
KLHDC8B	1.16	0.0275	0.164178	0.000401248
HCRTR1	1.16	0.0392	-0.509142	0.0108344
DDIT4L	-1.16	0.0291	0.435116	0.00133703
TRPC3	1.16	0.0295	-0.276801	0.000540825
FLII	1.16	0.0265	0.0670911	0.0374068
DTX3L	1.16	0.0328	0.343136	0.00158668
GLS2	1.16	0.0385	-0.188303	0.000139411
IFNA2	-1.16	0.045	-0.377514	0.0320505
ARID3A	1.16	0.0171	0.151682	0.00602835
HMGCS1	1.16	0.0103	-0.137071	0.0436915
CLEC14A	1.16	0.0074	-0.207106	0.0107318
OXNAD1	1.16	0.0159	-0.0574156	0.0251258
SSTR1	1.16	0.01	0.140653	0.0212417
GPR37	1.16	0.0096	-0.426943	0.00115086
RAD18	-1.16	0.0087	-0.0993842	0.0087079
KCNN3	1.16	0.0143	0.21611	0.00883213
SLC1A4	1.16	0.02	0.173211	0.00257765
ARIH2	-1.16	0.0056	-0.0972447	0.0022708
TOP1	1.16	0.0065	0.126298	0.000193988
ATP2A2	1.16	0.0018	-0.0754265	0.0297995
HSPB8	1.16	0.0119	0.237804	0.00261246
LUZP2	1.16	0.0173	0.184902	0.00163433
RPL27A	-1.16	0.0051	0.0877048	0.0447703
ADD3	1.15	0.0363	0.155402	0.00524687
TMEM135	1.15	0.028	-0.0635469	0.0289142
C2CD2	1.15	0.0171	0.116861	0.0274791
LMAN2L	1.15	0.0305	0.176967	0.00740517
EYA4	-1.15	0.0162	-0.179009	0.0334132
ADAMTSL2	1.15	0.0126	0.14445	0.00379489
FANCM	-1.15	0.0077	-0.17199	0.000178475
GUCY1B3	1.15	0.0075	-0.0714254	0.0422775
PPBP	1.15	0.0444	0.793052	0.00201708
PNMA2	1.15	0.0456	-0.0859416	0.0201156
DECR2	-1.15	0.0044	-0.133132	0.0158899
NOV	1.15	0.0477	0.169982	0.0084054
CELSR1	-1.15	0.0493	0.34483	0.0302924
PHAX	-1.15	0.0075	-0.0709021	0.00724412
TIGD3	-1.15	0.0426	-0.209517	0.00262657
USP13	1.15	0.0111	-0.0863562	0.0298271
DUSP12	-1.15	0.0101	-0.0756083	0.038658
DBNDD2	1.15	0.009	-0.281687	0.00357881
CHSY1	-1.15	0.0084	0.158415	0.00884657
TMOD3	1.15	0.0082	0.140395	0.00109048
TOR1AIP2	1.15	0.008	0.080862	0.00095121
NTAN1	-1.15	0.05	0.0977271	0.0082568
TRIM14	1.15	0.0196	0.224508	5.39e-05
NFU1	1.15	0.0236	-0.0972905	0.00639912
PEG10	-1.15	0.0242	0.195712	0.00132051
NEK9	-1.15	0.0255	0.0772372	0.00595127
CPEB3	1.14	0.0266	-0.0646957	0.0436615
RPL7A	-1.14	0.0164	0.0654474	0.0426893
SNHG7	1.14	0.0078	0.161902	0.0492309
IFT52	-1.14	0.02	-0.131647	0.00255415
PLA2G6	1.14	0.041	-0.084507	0.0335536
SLC9A9	1.14	0.0133	0.161052	0.00451493
HMHA1	1.14	0.0144	0.184693	0.0225913
RYR2	1.14	0.0122	-0.0910241	0.0478379
RGS19	1.14	0.037	0.179106	0.0234456
DDR2	1.14	0.0382	0.285298	0.000191161
PHF21B	-1.14	0.0398	0.282001	0.00147054
GPR137C	1.14	0.0099	-0.0974111	0.0410071
ATP2C2	-1.14	0.0209	0.18956	0.0125973
CDC42EP2	1.14	0.022	-0.175777	0.0294026
MRPL22	-1.14	0.0262	-0.0749649	0.016015
LRRC17	-1.14	0.0176	-0.232366	0.0380269
ABCA1	-1.14	0.0485	0.409493	4.43e-07
EPC2	-1.14	0.0454	-0.0712537	0.00862594
POLL	1.14	0.0471	-0.0657426	0.0359095
TESC	-1.14	0.0068	-0.194589	0.00278501
KCTD14	-1.13	0.0487	0.243212	0.0199936
ZC4H2	1.13	0.0205	-0.0820368	0.0303441
ELOVL6	1.13	0.0021	-0.103441	0.0100404
MLC1	1.13	0.0261	0.233172	0.0231124
LPP	1.13	0.0467	0.218741	0.000104327
DOPEY2	1.13	0.0245	-0.136437	0.000945219
KCNV1	1.13	0.0088	-0.137914	0.00661529
SLC35B4	1.13	0.0418	-0.123147	2.16e-05
GNA14	-1.13	0.0416	0.243289	0.00758768
TCIRG1	1.13	0.0225	0.288809	0.00327099
FAM161B	1.13	0.01	0.0645709	0.0475171
SDSL	1.13	0.0188	0.216532	0.0340317
MECR	1.13	0.0305	-0.109444	0.00491605
RRM2B	1.13	0.0153	-0.0593982	0.0226995
N4BP3	1.13	0.015	-0.215489	4.38e-05
CBLN4	1.13	0.0162	-0.199883	0.00473163
PCDH18	1.13	0.0159	0.19283	0.0133426
SH3D19	1.12	0.0105	-0.1166	0.0180312
ZFPM2	1.12	0.0449	-0.0910598	0.0347378
MEOX2	1.12	0.0241	0.37741	0.0038422
SLC16A9	-1.12	0.024	0.333002	0.00822449
ERLIN1	1.12	0.0264	0.12863	3.72e-05
KLHL3	1.12	0.0415	-0.120492	0.00338699
HPN	1.12	0.0153	-0.246015	0.0387312
MVK	1.12	0.041	-0.156356	0.00438836
SFXN4	1.12	0.0198	-0.0797044	0.0369101
FAAH	1.12	0.0435	-0.162348	0.00221123
SLC35A5	1.12	0.0072	-0.0798406	0.00365416
FBN1	-1.12	0.0099	-0.106644	0.0191342
GLCCI1	-1.12	0.0208	-0.107872	0.00780259
COBLL1	1.12	0.0236	-0.174616	0.00730487
GLTSCR1L	1.12	0.015	-0.059707	0.0258885
RBM20	1.12	0.029	-0.141094	0.0321081
OXTR	1.12	0.0225	0.316446	0.0362784
TOR4A	1.12	0.0226	0.306286	0.00537119
SLC30A1	-1.12	0.0348	0.154185	0.00431703
NUP93	1.12	0.0199	-0.132335	0.000256877
ZFR	1.12	0.0186	0.0788819	0.00151288
RAE1	-1.12	0.0464	0.0843799	0.0386357
HERC3	1.12	0.0205	-0.0852606	0.0104876
CCDC73	-1.12	0.037	0.303408	0.0313248
WDR78	1.11	0.0421	0.137928	0.00302445
B4GALT6	1.11	0.0461	-0.100319	0.0236595
ELP6	-1.11	0.0424	-0.0681039	0.0229777
OTUD1	1.11	0.0289	0.0976753	0.038337
CAMK2G	-1.11	0.0271	-0.119178	0.00274769
CCDC34	1.11	0.0438	-0.105991	0.0451127
CYYR1	1.11	0.0286	-0.243295	0.010019
RPS6KL1	1.11	0.0225	-0.107075	0.0101738
ERO1LB	1.11	0.0301	0.0868548	0.0242317
TRPV3	1.11	0.044	-0.136074	0.0363921
RRBP1	1.11	0.0478	0.137543	0.0191972
MTA2	-1.11	0.0269	0.0913454	0.0300516
DHRS3	1.11	0.0447	0.216451	0.00267395
ITCH	1.11	0.0231	-0.0565003	0.027512
PTH2R	1.11	0.0165	-0.394775	7.26e-06
ACRBP	1.11	0.0241	0.267082	0.0430809
ERAP1	1.11	0.0269	0.0926175	0.0406817
NEK6	1.11	0.0457	0.286074	1.31e-05
LMBRD1	1.11	0.0273	-0.0863969	0.00187905
HPCAL4	1.11	0.0361	0.116893	0.00625304
MYADML2	-1.11	0.0207	-0.20029	0.0404431
CHMP3	1.11	0.0396	-0.0827684	0.00306928
CCDC18	-1.11	0.0395	0.191821	0.00122832
FA2H	1.11	0.0207	-0.432159	0.00459571
CASQ2	-1.11	0.0127	-0.362632	0.0132688
L3MBTL3	1.11	0.0196	0.098015	0.0283243
SATB1	1.11	0.0348	-0.0790299	0.0261989
ZBTB10	1.1	0.0464	0.135117	0.000453514
FBXO4	-1.1	0.0382	-0.141482	0.0096581
DHX34	-1.1	0.0327	0.192203	0.000304493
DTNA	1.1	0.043	0.1493	0.0130504
XPOT	1.1	0.0203	0.0618132	0.0193896
HEBP2	-1.1	0.0391	0.262233	0.000231043
GPRC5A	1.1	0.0457	0.731574	0.00844012
TMEM63C	1.1	0.0271	-0.10357	0.0291327
FAM212B	1.1	0.0427	-0.176465	0.000151937
SLC39A10	1.1	0.0278	-0.125972	0.00544526
GAK	-1.1	0.0268	0.0643607	0.00632526
SCN9A	1.1	0.043	0.295115	0.000405467
KCNG3	1.1	0.0316	0.14832	0.0236865
TOM1L2	1.1	0.0404	-0.0673325	0.0248954
MRPL45	1.1	0.0344	-0.0909474	0.0135774
EPB41L2	1.1	0.0152	0.0744284	0.0365314
LMNA	-1.1	0.0394	0.153134	0.0483967
MTTP	1.1	0.0488	0.250226	0.0060624
TMTC4	1.1	0.0392	-0.297782	0.000158018
CHN1	1.09	0.0234	-0.138673	0.00333789
SUCO	-1.09	0.0392	0.0683747	0.0170618
GABRA6	-1.09	0.0473	-0.270195	0.042601
FAM120C	1.09	0.0089	0.110269	0.00425387
SEMA3G	1.09	0.0454	-0.365886	0.0100422
RCOR3	-1.09	0.0238	-0.120155	0.000614859
ABCD4	1.09	0.0323	0.0844233	0.0476964
PGAM2	-1.09	0.0455	0.623511	3.71e-06
IL6ST	1.08	0.0367	0.132065	0.00226287
RAB21	1.08	0.0149	0.0761097	0.0126981
TMEM150C	1.08	0.0289	-0.113694	0.00382285
TWF1	-1.08	0.0434	0.0782294	0.0125645
GBP3	1.08	0.0237	0.467315	0.00621162
PPARGC1B	1.08	0.0447	-0.082199	0.0412704
RPS10	-1.08	0.0153	0.131336	0.00295331
UFC1	-1.08	0.0117	0.0849515	0.011446
ANTXR2	1.07	0.0382	0.199631	0.000814997
RIN1	1.07	0.0162	0.154594	0.00325703
RPS11	-1.07	0.0227	0.131065	0.00291162
PPARGC1A	1.07	0.029	-0.138396	0.00124229
USP33	1.06	0.0321	-0.0969178	7.25e-06
FAM114A2	1.06	0.038	0.0797726	0.0135746
MAP6D1	1.06	0.0405	-0.262152	0.000115834

## Sheet: adult_genes-in_human_ASD
Gene_Symbol	MET.FC	MET.p.value	ASD.log2FC	ASD.p.value
URM1	1.41	0.040507	-0.0757189	0.0389521
TSNAX	-1.29	0.03923	-0.176469	4.37e-05
GOT2	1.29	0.017813	-0.0712013	0.0368751
RARB	-1.25	0.005036	-0.165393	0.00318462
ITGB5	1.25	0.000582	0.170614	0.00945243
SLC11A1	1.24	0.008124	0.473048	0.0414152
CLEC2L	1.24	0.048642	-0.289467	2.37e-06
PRRG1	-1.22	0.026416	-0.226566	0.00107707
PCDHB3	-1.22	0.037221	-0.129642	0.0461192
FAM161B	-1.22	0.024237	0.0645709	0.0475171
MC4R	-1.21	0.009921	0.398237	0.000726699
RPL13A	1.21	0.006816	0.11091	0.00725907
MID1	1.2	0.030505	0.276535	0.000319209
RPS12	1.2	0.033887	0.136677	0.0165841
PLSCR4	1.2	0.018974	0.312723	0.000991315
ITPR1	1.19	0.0187	-0.138378	0.00924663
LDLRAP1	1.19	0.018588	-0.207354	0.03451
RPS12	1.19	0.049276	0.136677	0.0165841
RPS12	1.19	0.043364	0.136677	0.0165841
NAPB	-1.19	0.006262	-0.101253	0.0393708
RGS7	-1.19	0.025038	-0.172842	1.14e-05
NXPH3	1.18	0.014262	-0.255601	0.000265562
PPP1R14C	1.18	0.021609	-0.168661	0.00173531
NBEAL2	1.18	0.043181	0.167713	0.00382647
HSD11B1	-1.18	0.016594	-0.502626	0.00101295
TRIB2	-1.18	0.002751	-0.141672	0.0426826
RPS12	1.18	0.040336	0.136677	0.0165841
SFN	-1.17	0.019987	1.1226	0.000966454
RGS20	-1.17	0.018097	0.204647	0.0372928
RNF26	1.17	0.027251	-0.123283	0.00710304
VAV2	1.17	0.030933	0.108357	0.0321851
GALNT10	1.17	0.016097	0.187624	0.000699602
UAP1	-1.16	0.000585	0.103086	0.00414781
ATP6AP1L	1.16	0.032136	-0.160724	0.00836911
OSTF1	1.16	0.024127	-0.10912	0.0052713
GABRG1	-1.16	0.023067	0.207836	0.0253475
SPTY2D1	-1.16	0.042456	0.131865	0.00186349
TOMM40	1.15	0.007548	-0.092543	0.00422077
CHST3	1.15	0.027589	0.262751	0.0108421
ARID4A	-1.15	0.048887	-0.061368	0.0464088
NHSL1	-1.15	0.035851	0.222889	0.0125597
FRMD4B	-1.15	0.042451	-0.199653	0.0323787
RPS23	1.15	0.016846	0.107319	0.0445789
IGDCC4	1.15	0.009291	0.294577	0.000827474
FOSB	-1.15	0.029352	0.403274	0.033723
FAM192A	-1.15	0.039875	-0.117165	2.47e-06
CGRRF1	-1.15	0.009816	0.0846013	0.0440357
CTH	-1.15	0.012829	0.207834	0.000427366
DCUN1D2	-1.15	0.005878	-0.176536	0.000291025
ADAMTS9	1.14	0.004633	0.40841	0.0216844
APOC1	1.14	0.039931	0.478781	0.00145591
TMEM176B	1.14	0.048982	0.460266	0.000179453
CERCAM	1.14	0.021014	-0.479355	0.000817913
TMEM151B	1.14	0.022358	-0.127935	0.00408732
TMEM159	1.14	0.015163	0.295685	0.000102372
ATCAY	1.14	0.02778	-0.0569459	0.0350471
F2R	1.14	0.024278	0.239932	0.00972303
RNF26	1.14	0.023556	-0.123283	0.00710304
FRMD6	-1.14	0.006427	-0.184981	0.00458697
PFN2	-1.14	0.007675	-0.105492	0.00129345
WEE1	-1.14	0.01882	0.405047	0.000115626
LACTB	-1.14	0.044027	0.170196	1.34e-05
ARMCX3	-1.14	0.026084	-0.0680845	0.0274448
PTGR2	-1.14	0.04683	0.101932	0.0432352
CORIN	1.13	0.048917	0.195522	0.0204672
ETV4	1.13	0.014957	-0.361417	0.0284911
EVC	1.13	0.042498	0.21746	0.0104795
S100A16	1.13	0.046005	0.300517	0.000423991
RPS23	1.13	0.017362	0.107319	0.0445789
ABCA1	1.13	0.039303	0.409493	4.43e-07
LUZP1	1.13	0.012882	-0.101742	0.0287251
NEUROD6	-1.13	0.027727	-0.354042	0.00104016
NUAK1	-1.13	0.021001	-0.192021	5.27e-05
GADD45B	-1.13	0.036518	0.479466	0.0260576
SYTL2	-1.13	0.020955	0.125848	0.0358978
METAP1	-1.13	0.027127	-0.0985585	0.00117233
SEMA4C	1.13	0.040812	-0.155237	0.000423279
IL1RL2	1.13	0.03059	-0.242007	0.00208447
GTF3C2	1.13	0.002379	-0.0758859	0.00319403
CCDC117	-1.12	0.015296	0.109839	0.0392675
NIPAL2	-1.12	0.048501	-0.270406	6e-05
SMAD1	-1.12	0.031038	0.161879	0.00176519
ARHGEF26	-1.12	0.036749	0.297472	0.00170727
MAML2	-1.12	0.018301	0.237914	0.000290127
BHLHE22	-1.12	0.021415	0.230739	0.011789
IPMK	-1.12	0.011557	0.0895636	0.0294514
GRID2IP	1.12	0.037041	-0.247266	0.0245524
GPC5	-1.12	0.005279	0.231227	0.0409746
ARMCX3	-1.12	0.019073	-0.0680845	0.0274448
UBXN4	-1.12	0.035464	0.0445302	0.0414801
NDE1	-1.12	0.009748	-0.240735	0.00418736
CDK12	1.12	0.019952	0.0788961	0.000497187
PPM1L	1.12	0.022388	-0.067614	0.0210139
COX5A	1.12	0.034686	-0.100932	0.00615333
RPS2	1.12	0.025414	0.127551	0.0107646
RPS2	1.12	0.043042	0.127551	0.0107646
RPS2	1.12	0.027455	0.127551	0.0107646
RBM20	1.12	0.041443	-0.141094	0.0321081
OTUD4	-1.11	0.016968	0.101001	0.00485695
RPS2	1.11	0.028237	0.127551	0.0107646
PGM1	-1.11	0.028782	0.0987102	0.0419406
SLC25A45	1.11	0.022843	-0.156969	0.029022
RPL13A	1.11	0.010269	0.11091	0.00725907
POLL	1.11	0.026892	-0.0657426	0.0359095
TMEM235	1.11	0.023829	-0.329766	0.0262371
GJA1	-1.11	0.013678	0.380318	0.00762691
TNPO1	-1.11	0.025137	0.0672689	0.0223653
SPATS2L	-1.11	0.030992	0.0990347	0.00231702
USP53	-1.11	0.028458	0.11046	0.0266646
USP39	-1.11	0.02209	0.0638816	0.0256275
SRPX	1.11	0.042855	0.258624	0.0226815
FASTKD3	-1.11	0.001059	-0.092061	0.0119908
ARMCX3	-1.11	0.030921	-0.0680845	0.0274448
MYH14	1.11	0.004005	-0.106134	0.0358397
LRIG1	1.11	0.006497	0.226644	0.0127056
FBXO5	1.11	0.042893	0.166597	0.00627012
CYP11A1	1.11	0.034676	0.398417	0.00285521
AKAP6	-1.1	0.048997	-0.127326	0.000341682
PLEKHA8	-1.1	0.032953	0.0719991	0.0369364
INTU	-1.1	0.016849	0.142245	0.001492
KRI1	-1.1	0.007728	0.10624	0.0431085
AGPAT9	-1.1	0.049716	-0.279299	0.0105015
ATP5S	-1.1	0.032278	-0.103627	0.0274869
NPM2	-1.1	0.007469	-0.117111	0.0173104
PRDM4	-1.1	0.045715	-0.0504009	0.0478211
MYO1B	-1.1	0.008313	-0.112881	0.0363163
IPPK	-1.1	0.021505	0.0804284	0.00679089
MAP3K2	-1.1	0.04913	0.0691277	0.0215242
AGBL4	-1.1	0.038556	-0.097848	0.0317373
FAM131C	1.1	0.047926	-0.15866	0.0441572
NTHL1	1.1	0.018954	-0.161297	0.00124134
TUBA8	1.1	0.035938	-0.152569	0.0110046
RPS2	1.1	0.036335	0.127551	0.0107646
RPS2	1.1	0.035127	0.127551	0.0107646
RPS2	1.1	0.024933	0.127551	0.0107646
RPS2	1.1	0.033113	0.127551	0.0107646
ATF5	1.1	0.008538	0.17385	0.0192611
MAPKAPK2	1.1	0.041192	0.27646	7.09e-06
ADAMTSL1	1.1	0.048803	-0.309094	0.000335072
PLEKHO2	1.1	0.009165	0.275443	0.00143982
CLEC14A	1.1	0.033276	-0.207106	0.0107318
STK32A	-1.09	0.009057	0.16613	0.00218407
NARF	-1.09	0.015833	-0.0855179	0.00467798
H2AFV	-1.09	0.034781	0.0515568	0.0246159
CYP4X1	-1.09	0.033188	-0.102941	0.0268358
ABCB9	1.09	0.003914	-0.139279	7.79e-05
ARHGAP28	1.09	0.038369	0.225622	0.00156722
TM7SF2	1.09	0.049587	-0.160651	0.0026081
SLC44A1	1.09	0.027307	-0.199893	0.00944929
CIAPIN1	1.09	0.025372	-0.0849225	0.00469074
DNAJC10	1.09	0.046553	-0.0672766	0.0137426
EEF1A1	1.09	0.024003	0.0958041	0.00929155
DCUN1D4	-1.09	0.037403	-0.0606172	0.00918826
CDC42EP4	1.08	0.013773	0.168815	0.0495466
ANXA6	1.08	0.042563	-0.171688	0.000281939
ZWILCH	1.08	0.031897	-0.11939	0.0291995
SLC25A4	1.08	0.002121	-0.131153	6.78e-05
GLCE	1.08	0.005634	-0.161052	0.000107257
ACAT2	-1.08	0.01794	-0.188551	0.00324945
KCTD21	-1.08	0.036473	0.152093	0.00744851
FLII	1.08	0.015482	0.0670911	0.0374068
MIR145	-1.08	0.031647	-0.345722	0.0426408
PDLIM3	1.08	0.020275	0.247584	0.000904888
ADAT2	-1.08	0.010649	-0.12248	0.0154475
ITPR2	1.07	0.040343	0.17106	0.0187397
SLC2A9	1.07	0.014861	0.239705	0.0170845
FKBP4	1.07	0.038727	0.172378	0.0190511
IBTK	1.07	0.012935	-0.0537179	0.045559
SLC43A3	1.07	0.010819	0.257242	0.00630565
ARL4C	1.07	0.043923	-0.105139	0.0164502
FUT8	1.07	0.033464	-0.121103	0.00112379
CORO2B	1.07	0.024047	-0.0977695	0.0138993
KLF9	-1.07	0.045869	-0.201857	0.000101387
BUB1	-1.07	0.046448	0.374759	0.00921107
CTDSP2	-1.07	0.043182	0.0759914	0.0479185
ARRDC4	-1.07	0.028187	0.202162	0.00477199
NEK10	-1.07	0.021294	-0.114187	0.0198027
DHX57	-1.07	0.037568	-0.130639	9.56e-05
PUS3	-1.07	0.030675	0.123329	0.0230936
ASXL2	-1.07	0.021238	0.0753876	0.0104396
TRIM33	-1.07	0.009243	-0.0641889	0.00687594
KLHL15	-1.07	0.024106	0.106494	0.0111107
POLR2J	-1.06	0.04817	0.118368	0.0270723
PALB2	1.06	0.041099	-0.0617905	0.0443477
PLA2G12A	-1.06	0.03652	-0.0577358	0.0139024
SERPINF2	1.06	0.044625	0.28491	0.0162586
ESAM	1.06	0.045487	-0.261829	0.000543999
ARFGEF2	1.06	0.034338	-0.121561	0.000162553
BEST1	1.06	0.035735	-0.200681	0.0267634
DMKN	1.06	0.000274	-0.226981	0.0193665
PLEKHG2	1.06	0.039162	0.321748	0.00149746
ARHGEF11	1.06	0.03289	-0.0708595	0.0120821
NMT1	-1.06	0.049733	0.0699951	0.0186044
DTNA	-1.06	0.045298	0.1493	0.0130504
NLRC5	1.06	0.010173	0.307446	0.00873054
HINT2	1.05	0.043658	-0.100416	0.0315384
AASDHPPT	1.05	0.019464	-0.0940771	0.000203846
FTH1	1.05	0.001094	0.159828	0.00295916
EIF4A2	1.05	0.016311	-0.078304	0.0314142
ATP7B	1.05	0.015327	0.130927	0.00757698
ARHGEF15	1.05	0.037291	-0.241125	0.0342405
TMEM135	1.05	7.5e-05	-0.0635469	0.0289142
RPS2	1.05	0.036822	0.127551	0.0107646
TSKU	1.05	0.024947	0.245348	0.0207728
GARNL3	1.05	0.019373	-0.150216	1.98e-06
TRIM27	-1.05	0.0056	0.123249	5.6e-05
SECISBP2	-1.05	0.004105	-0.100379	0.000263136
TNIP1	-1.05	0.031202	0.115243	0.00122904
STAU1	-1.05	0.036941	0.0487513	0.0189439
SLC16A10	-1.04	0.036631	0.127459	0.018957
TMEM128	1.04	0.044888	-0.110897	0.0448455
NAPG	-1.04	0.024666	-0.0949585	0.00104031
UBE2J2	-1.04	0.035949	0.0737026	0.00641229
NPTN	-1.04	0.018268	-0.0820192	0.0254209
RBFOX1	-1.04	0.002123	-0.141021	0.000907154
EVI5	-1.04	0.043456	-0.0608285	0.0181021
ABCC12	-1.02	0.037557	-0.412988	1.33e-05

## Sheet: genes_down_adult_MET_human_AS
Fold	ANOVA	Gene_Symbol	ASD.log2FC	ASD.p.value	SCZ.log2FC	SCZ.p.value
-1.17	0.019987	SFN	1.1226	0.000966454	0.423372	7.69e-05
-1.13	0.036518	GADD45B	0.479466	0.0260576	0.331265	4.63e-07
-1.14	0.01882	WEE1	0.405047	0.000115626	0.0861058	0.0124372
-1.15	0.029352	FOSB	0.403274	0.033723	-0.0116125	0.842498
-1.21	0.009921	MC4R	0.398237	0.000726699	0.244528	4.09e-10
-1.11	0.013678	GJA1	0.380318	0.00762691	0.168623	0.000225541
-1.07	0.046448	BUB1	0.374759	0.00921107	0.0115578	0.807944
-1.12	0.036749	ARHGEF26	0.297472	0.00170727	0.0814292	0.00823507
-1.12	0.018301	MAML2	0.237914	0.000290127	-0.00180943	0.932003
-1.12	0.005279	GPC5	0.231227	0.0409746	0.138345	0.000151183
-1.12	0.021415	BHLHE22	0.230739	0.011789	0.0409624	0.16765
-1.15	0.035851	NHSL1	0.222889	0.0125597	0.0571716	0.0485655
-1.16	0.023067	GABRG1	0.207836	0.0253475	0.0952405	0.00148512
-1.15	0.012829	CTH	0.207834	0.000427366	0.11267	4.76e-09
-1.17	0.018097	RGS20	0.204647	0.0372928	0.0652837	0.0380718
-1.07	0.028187	ARRDC4	0.202162	0.00477199	-0.0247957	0.283449
-1.14	0.044027	LACTB	0.170196	1.34e-05	0.0569816	7.35e-06
-1.09	0.009057	STK32A	0.16613	0.00218407	0.00887782	0.616204
-1.12	0.031038	SMAD1	0.161879	0.00176519	0.100252	2.39e-09
-1.08	0.036473	KCTD21	0.152093	0.00744851	0.0279243	0.115711
-1.06	0.045298	DTNA	0.1493	0.0130504	0.0693549	0.000278886
-1.1	0.016849	INTU	0.142245	0.001492	0.0830125	2.43e-08
-1.16	0.042456	SPTY2D1	0.131865	0.00186349	0.00754928	0.572615
-1.04	0.036631	SLC16A10	0.127459	0.018957	0.068055	0.000251684
-1.13	0.020955	SYTL2	0.125848	0.0358978	-0.0301627	0.115965
-1.07	0.030675	PUS3	0.123329	0.0230936	0.0249835	0.155269
-1.05	0.0056	TRIM27	0.123249	5.6e-05	0.0457949	6.6e-06
-1.06	0.04817	POLR2J	0.118368	0.0270723	0.0267497	0.126497
-1.05	0.031202	TNIP1	0.115243	0.00122904	0.0413136	0.000328369
-1.11	0.028458	USP53	0.11046	0.0266646	0.0457962	0.00481458
-1.12	0.015296	CCDC117	0.109839	0.0392675	0.0445062	0.0076353
-1.07	0.024106	KLHL15	0.106494	0.0111107	0.0498655	0.000220134
-1.1	0.007728	KRI1	0.10624	0.0431085	0.02976	0.071639
-1.16	0.000585	UAP1	0.103086	0.00414781	0.00820372	0.476929
-1.14	0.04683	PTGR2	0.101932	0.0432352	0.0263029	0.102152
-1.11	0.016968	OTUD4	0.101001	0.00485695	0.0309732	0.00734012
-1.11	0.030992	SPATS2L	0.0990347	0.00231702	0.0147456	0.163096
-1.11	0.028782	PGM1	0.0987102	0.0419406	0.0520564	0.000657046
-1.12	0.011557	IPMK	0.0895636	0.0294514	0.0131081	0.339164
-1.15	0.009816	CGRRF1	0.0846013	0.0440357	-0.00257387	0.849287
-1.1	0.021505	IPPK	0.0804284	0.00679089	0.0262522	0.0094682
-1.07	0.043182	CTDSP2	0.0759914	0.0479185	-0.00371247	0.765418
-1.07	0.021238	ASXL2	0.0753876	0.0104396	-0.00426349	0.660084
-1.04	0.035949	UBE2J2	0.0737026	0.00641229	-0.00445653	0.615701
-1.1	0.032953	PLEKHA8	0.0719991	0.0369364	0.0230691	0.0393789
-1.06	0.049733	NMT1	0.0699951	0.0186044	0.029635	0.00179219
-1.1	0.04913	MAP3K2	0.0691277	0.0215242	0.0225461	0.0220011
-1.11	0.025137	TNPO1	0.0672689	0.0223653	-0.0184561	0.0568569
-1.22	0.024237	FAM161B	0.0645709	0.0475171	0.0132199	0.214073
-1.11	0.02209	USP39	0.0638816	0.0256275	0.0416657	5.51e-06
-1.09	0.034781	H2AFV	0.0515568	0.0246159	0.0342198	6.81e-06
-1.05	0.036941	STAU1	0.0487513	0.0189439	0.0125027	0.0701907
-1.12	0.035464	UBXN4	0.0445302	0.0414801	0.00833154	0.251134
-1.1	0.045715	PRDM4	-0.0504009	0.0478211	-0.00891404	0.285121
-1.06	0.03652	PLA2G12A	-0.0577358	0.0139024	0.010447	0.181971
-1.09	0.037403	DCUN1D4	-0.0606172	0.00918826	-0.0175426	0.0234535
-1.04	0.043456	EVI5	-0.0608285	0.0181021	0.0068127	0.428513
-1.15	0.048887	ARID4A	-0.061368	0.0464088	-0.0117604	0.257298
-1.07	0.009243	TRIM33	-0.0641889	0.00687594	-0.00888366	0.259189
-1.12	0.019073	ARMCX3	-0.0680845	0.0274448	-0.0337588	0.000845552
-1.14	0.026084	ARMCX3	-0.0680845	0.0274448	-0.0337588	0.000845552
-1.11	0.030921	ARMCX3	-0.0680845	0.0274448	-0.0337588	0.000845552
-1.04	0.018268	NPTN	-0.0820192	0.0254209	0.00795311	0.510797
-1.09	0.015833	NARF	-0.0855179	0.00467798	0.0267426	0.00715509
-1.11	0.001059	FASTKD3	-0.092061	0.0119908	-0.0167228	0.17383
-1.04	0.024666	NAPG	-0.0949585	0.00104031	-0.0181054	0.0568286
-1.1	0.038556	AGBL4	-0.097848	0.0317373	0.012581	0.404637
-1.13	0.027127	METAP1	-0.0985585	0.00117233	0.00691618	0.488099
-1.05	0.004105	SECISBP2	-0.100379	0.000263136	-0.0140139	0.119608
-1.19	0.006262	NAPB	-0.101253	0.0393708	0.0296971	0.059072
-1.09	0.033188	CYP4X1	-0.102941	0.0268358	0.000302374	0.984159
-1.1	0.032278	ATP5S	-0.103627	0.0274869	-0.0317009	0.0336072
-1.14	0.007675	PFN2	-0.105492	0.00129345	-0.00900588	0.397768
-1.1	0.008313	MYO1B	-0.112881	0.0363163	-0.00329059	0.853659
-1.07	0.021294	NEK10	-0.114187	0.0198027	0.0178565	0.286116
-1.1	0.007469	NPM2	-0.117111	0.0173104	-0.0320681	0.0444852
-1.15	0.039875	FAM192A	-0.117165	2.47e-06	-0.0277593	0.000589991
-1.08	0.010649	ADAT2	-0.12248	0.0154475	0.0230682	0.17228
-1.1	0.048997	AKAP6	-0.127326	0.000341682	-0.0277774	0.0171401
-1.22	0.037221	PCDHB3	-0.129642	0.0461192	-0.0252358	0.23832
-1.07	0.037568	DHX57	-0.130639	9.56e-05	0.000751838	0.943838
-1.04	0.002123	RBFOX1	-0.141021	0.000907154	0.0151398	0.280327
-1.18	0.002751	TRIB2	-0.141672	0.0426826	-0.0697939	0.00112466
-1.25	0.005036	RARB	-0.165393	0.00318462	-0.0284709	0.12417
-1.19	0.025038	RGS7	-0.172842	1.14e-05	0.0195492	0.138345
-1.29	0.03923	TSNAX	-0.176469	4.37e-05	-0.0348991	0.0092308
-1.15	0.005878	DCUN1D2	-0.176536	0.000291025	-0.0272324	0.078103
-1.14	0.006427	FRMD6	-0.184981	0.00458697	-0.057602	0.00544136
-1.08	0.01794	ACAT2	-0.188551	0.00324945	-0.103812	1.94e-07
-1.13	0.021001	NUAK1	-0.192021	5.27e-05	-0.0415596	0.00613913
-1.15	0.042451	FRMD4B	-0.199653	0.0323787	-0.0990989	0.00146608
-1.07	0.045869	KLF9	-0.201857	0.000101387	0.0322438	0.0543211
-1.22	0.026416	PRRG1	-0.226566	0.00107707	-0.0373169	0.105386
-1.12	0.009748	NDE1	-0.240735	0.00418736	-0.0376407	0.177874
-1.12	0.048501	NIPAL2	-0.270406	6e-05	-0.0110227	0.606519
-1.1	0.049716	AGPAT9	-0.279299	0.0105015	-0.0896377	0.0116811
-1.08	0.031647	MIR145	-0.345722	0.0426408	-0.291988	1.99e-07
-1.13	0.027727	NEUROD6	-0.354042	0.00104016	-0.159469	2.84e-06
-1.02	0.037557	ABCC12	-0.412988	1.33e-05	-0.14061	2.58e-06
-1.18	0.016594	HSD11B1	-0.502626	0.00101295	-0.24833	5.38e-07

## Sheet: genes_up_adult_MET_in_Human_ASD
Fold	ANOVA	Gene_Symbol	ASD.log2FC	ASD.p.value	SCZ.log2FC	SCZ.p.value
1.14	0.039931	APOC1	0.478781	0.00145591	-0.172103	0.000218149
1.24	0.008124	SLC11A1	0.473048	0.0414152	0.354799	6.78e-07
1.14	0.048982	TMEM176B	0.460266	0.000179453	0.281614	3.86e-13
1.13	0.039303	ABCA1	0.409493	4.43e-07	0.0530988	0.0416304
1.14	0.004633	ADAMTS9	0.40841	0.0216844	0.251878	4.55e-06
1.11	0.034676	CYP11A1	0.398417	0.00285521	0.141843	0.0011785
1.06	0.039162	PLEKHG2	0.321748	0.00149746	0.0352652	0.273069
1.2	0.018974	PLSCR4	0.312723	0.000991315	0.161755	1.68e-07
1.06	0.010173	NLRC5	0.307446	0.00873054	0.0535236	0.146609
1.13	0.046005	S100A16	0.300517	0.000423991	0.052758	0.0496209
1.14	0.015163	TMEM159	0.295685	0.000102372	-0.0238793	0.350817
1.15	0.009291	IGDCC4	0.294577	0.000827474	0.207771	4.34e-13
1.06	0.044625	SERPINF2	0.28491	0.0162586	0.157588	8.04e-05
1.2	0.030505	MID1	0.276535	0.000319209	0.11375	3.26e-06
1.1	0.041192	MAPKAPK2	0.27646	7.09e-06	0.0646677	0.000867698
1.1	0.009165	PLEKHO2	0.275443	0.00143982	0.0400527	0.154487
1.15	0.027589	CHST3	0.262751	0.0108421	0.160735	8.62e-07
1.11	0.042855	SRPX	0.258624	0.0226815	0.0318226	0.393566
1.07	0.010819	SLC43A3	0.257242	0.00630565	0.00462327	0.876304
1.08	0.020275	PDLIM3	0.247584	0.000904888	0.0787729	0.000927743
1.05	0.024947	TSKU	0.245348	0.0207728	0.0406226	0.225982
1.14	0.024278	F2R	0.239932	0.00972303	0.164469	2.88e-08
1.07	0.014861	SLC2A9	0.239705	0.0170845	0.00493821	0.882598
1.11	0.006497	LRIG1	0.226644	0.0127056	0.0897828	0.00189607
1.09	0.038369	ARHGAP28	0.225622	0.00156722	0.0828816	0.000609353
1.13	0.042498	EVC	0.21746	0.0104795	0.0571471	0.0406243
1.13	0.048917	CORIN	0.195522	0.0204672	0.0501254	0.0900404
1.17	0.016097	GALNT10	0.187624	0.000699602	0.0526477	0.0034788
1.1	0.008538	ATF5	0.17385	0.0192611	0.0241313	0.293706
1.07	0.038727	FKBP4	0.172378	0.0190511	0.0275218	0.220206
1.07	0.040343	ITPR2	0.17106	0.0187397	0.0678241	0.00429799
1.25	0.000582	ITGB5	0.170614	0.00945243	0.0117271	0.577552
1.08	0.013773	CDC42EP4	0.168815	0.0495466	0.0611106	0.0278988
1.18	0.043181	NBEAL2	0.167713	0.00382647	0.0474776	0.0116225
1.11	0.042893	FBXO5	0.166597	0.00627012	-0.00113703	0.955103
1.05	0.001094	FTH1	0.159828	0.00295916	-0.0142634	0.416681
1.19	0.043364	RPS12	0.136677	0.0165841	-0.00590139	0.751521
1.18	0.040336	RPS12	0.136677	0.0165841	-0.00590139	0.751521
1.19	0.049276	RPS12	0.136677	0.0165841	-0.00590139	0.751521
1.2	0.033887	RPS12	0.136677	0.0165841	-0.00590139	0.751521
1.05	0.015327	ATP7B	0.130927	0.00757698	0.0424325	0.00838895
1.11	0.028237	RPS2	0.127551	0.0107646	0.03571	0.0246676
1.12	0.025414	RPS2	0.127551	0.0107646	0.03571	0.0246676
1.1	0.036335	RPS2	0.127551	0.0107646	0.03571	0.0246676
1.05	0.036822	RPS2	0.127551	0.0107646	0.03571	0.0246676
1.12	0.027455	RPS2	0.127551	0.0107646	0.03571	0.0246676
1.1	0.035127	RPS2	0.127551	0.0107646	0.03571	0.0246676
1.1	0.033113	RPS2	0.127551	0.0107646	0.03571	0.0246676
1.1	0.024933	RPS2	0.127551	0.0107646	0.03571	0.0246676
1.12	0.043042	RPS2	0.127551	0.0107646	0.03571	0.0246676
1.11	0.010269	RPL13A	0.11091	0.00725907	0.0306876	0.0219327
1.21	0.006816	RPL13A	0.11091	0.00725907	0.0306876	0.0219327
1.17	0.030933	VAV2	0.108357	0.0321851	0.00148946	0.927048
1.15	0.016846	RPS23	0.107319	0.0445789	-0.00904514	0.587747
1.13	0.017362	RPS23	0.107319	0.0445789	-0.00904514	0.587747
1.09	0.024003	EEF1A1	0.0958041	0.00929155	0.021948	0.0696115
1.12	0.019952	CDK12	0.0788961	0.000497187	0.0018352	0.809348
1.08	0.015482	FLII	0.0670911	0.0374068	-0.0124348	0.231842
1.07	0.012935	IBTK	-0.0537179	0.045559	-0.0133629	0.12207
1.14	0.02778	ATCAY	-0.0569459	0.0350471	-0.0216823	0.0170683
1.06	0.041099	PALB2	-0.0617905	0.0443477	-0.0179753	0.0843526
1.05	7.5e-05	TMEM135	-0.0635469	0.0289142	-0.0166304	0.0837299
1.11	0.026892	POLL	-0.0657426	0.0359095	0.0260599	0.0116667
1.09	0.046553	DNAJC10	-0.0672766	0.0137426	-0.016699	0.0646445
1.12	0.022388	PPM1L	-0.067614	0.0210139	0.00328323	0.730792
1.06	0.03289	ARHGEF11	-0.0708595	0.0120821	-0.0144868	0.121216
1.29	0.017813	GOT2	-0.0712013	0.0368751	0.0152996	0.161317
1.41	0.040507	URM1	-0.0757189	0.0389521	-0.0158164	0.187099
1.13	0.002379	GTF3C2	-0.0758859	0.00319403	-0.00112285	0.894745
1.05	0.016311	EIF4A2	-0.078304	0.0314142	0.0268468	0.0229129
1.09	0.025372	CIAPIN1	-0.0849225	0.00469074	-0.00482484	0.631252
1.15	0.007548	TOMM40	-0.092543	0.00422077	-0.00699471	0.50823
1.05	0.019464	AASDHPPT	-0.0940771	0.000203846	0.00231192	0.783776
1.07	0.024047	CORO2B	-0.0977695	0.0138993	-0.0259746	0.043567
1.05	0.043658	HINT2	-0.100416	0.0315384	-0.0442509	0.00270515
1.12	0.034686	COX5A	-0.100932	0.00615333	-0.0364719	0.00291369
1.13	0.012882	LUZP1	-0.101742	0.0287251	-0.0414239	0.00697482
1.07	0.043923	ARL4C	-0.105139	0.0164502	0.00438371	0.758506
1.11	0.004005	MYH14	-0.106134	0.0358397	-0.015878	0.342384
1.16	0.024127	OSTF1	-0.10912	0.0052713	0.00678145	0.593192
1.04	0.044888	TMEM128	-0.110897	0.0448455	-0.0158669	0.361143
1.08	0.031897	ZWILCH	-0.11939	0.0291995	-0.040151	0.0226422
1.07	0.033464	FUT8	-0.121103	0.00112379	-0.0369315	0.00264592
1.06	0.034338	ARFGEF2	-0.121561	0.000162553	-0.00304772	0.768846
1.17	0.027251	RNF26	-0.123283	0.00710304	0.00321486	0.826419
1.14	0.023556	RNF26	-0.123283	0.00710304	0.00321486	0.826419
1.14	0.022358	TMEM151B	-0.127935	0.00408732	-0.0561247	0.000153174
1.08	0.002121	SLC25A4	-0.131153	6.78e-05	0.00759631	0.475886
1.19	0.0187	ITPR1	-0.138378	0.00924663	0.00159674	0.925292
1.09	0.003914	ABCB9	-0.139279	7.79e-05	-0.0270589	0.0195796
1.12	0.041443	RBM20	-0.141094	0.0321081	-0.0468428	0.0386628
1.05	0.019373	GARNL3	-0.150216	1.98e-06	0.0206381	0.0456987
1.1	0.035938	TUBA8	-0.152569	0.0110046	0.0434773	0.0251393
1.13	0.040812	SEMA4C	-0.155237	0.000423279	-0.011452	0.430044
1.11	0.022843	SLC25A45	-0.156969	0.029022	-0.10981	1.68e-06
1.1	0.047926	FAM131C	-0.15866	0.0441572	0.0308663	0.21718
1.09	0.049587	TM7SF2	-0.160651	0.0026081	-0.0594779	0.000331431
1.16	0.032136	ATP6AP1L	-0.160724	0.00836911	0.0459423	0.0182337
1.08	0.005634	GLCE	-0.161052	0.000107257	-0.0832573	1.29e-09
1.1	0.018954	NTHL1	-0.161297	0.00124134	-0.0469651	0.00331439
1.18	0.021609	PPP1R14C	-0.168661	0.00173531	-0.0395256	0.0225493
1.08	0.042563	ANXA6	-0.171688	0.000281939	0.0061586	0.689996
1.09	0.027307	SLC44A1	-0.199893	0.00944929	-0.0853326	0.000862207
1.06	0.035735	BEST1	-0.200681	0.0267634	0.0272591	0.348862
1.1	0.033276	CLEC14A	-0.207106	0.0107318	-0.138452	1.31e-07
1.19	0.018588	LDLRAP1	-0.207354	0.03451	-0.108716	0.000860603
1.06	0.000274	DMKN	-0.226981	0.0193665	0.0514685	0.112093
1.05	0.037291	ARHGEF15	-0.241125	0.0342405	-0.0775741	0.0338846
1.13	0.03059	IL1RL2	-0.242007	0.00208447	-0.0283506	0.284694
1.12	0.037041	GRID2IP	-0.247266	0.0245524	-0.0460936	0.214645
1.18	0.014262	NXPH3	-0.255601	0.000265562	-0.0960935	3.24e-05
1.06	0.045487	ESAM	-0.261829	0.000543999	-0.112466	8.86e-06
1.24	0.048642	CLEC2L	-0.289467	2.37e-06	-0.022606	0.261808
1.1	0.048803	ADAMTSL1	-0.309094	0.000335072	-0.0840393	0.00310618
1.11	0.023829	TMEM235	-0.329766	0.0262371	-0.186539	0.000112516
1.13	0.014957	ETV4	-0.361417	0.0284911	-0.235348	5.06e-06
1.14	0.021014	CERCAM	-0.479355	0.000817913	-0.147694	0.00132863

## Sheet: genes_down_newborn_MET-humanASD
Fold	P-val	Gene_Symbol	ASD.log2FC	ASD.p.value	SCZ.log2FC	SCZ.p.value
-1.09	0.0455	PGAM2	0.623511	3.71e-06	0.162596	0.000266802
-1.16	0.0291	DDIT4L	0.435116	0.00133703	0.218173	4.65e-07
-1.14	0.0485	ABCA1	0.409493	4.43e-07	0.0530988	0.0416304
-1.15	0.0493	CELSR1	0.34483	0.0302924	-0.153202	0.00257664
-1.12	0.024	SLC16A9	0.333002	0.00822449	0.161802	6.64e-05
-1.19	0.0164	EZR	0.318446	0.000909918	0.0953237	0.00197348
-1.29	0.0234	RANBP3L	0.312741	0.013229	0.123749	0.00227692
-1.17	0.0168	CASP7	0.309854	0.00523265	0.175612	3.71e-07
-1.12	0.037	CCDC73	0.303408	0.0313248	-0.0575081	0.261544
-1.14	0.0398	PHF21B	0.282001	0.00147054	0.133491	3.84e-06
-1.33	0.0325	MID1	0.276535	0.000319209	0.11375	3.26e-06
-1.1	0.0391	HEBP2	0.262233	0.000231043	0.07937	0.00040715
-1.66	5.42e-05	TPD52L1	0.256949	0.00488148	0.126286	8.91e-06
-1.25	0.0002	TXNIP	0.25129	0.0408973	0.0167325	0.663882
-1.13	0.0416	GNA14	0.243289	0.00758768	0.104615	0.000285882
-1.13	0.0487	KCTD14	0.243212	0.0199936	0.055935	0.123811
-1.15	0.0242	PEG10	0.195712	0.00132051	0.0970676	4.21e-07
-1.1	0.0327	DHX34	0.192203	0.000304493	0.00230309	0.89121
-1.11	0.0395	CCDC18	0.191821	0.00122832	-0.0112491	0.591714
-1.14	0.0209	ATP2C2	0.18956	0.0125973	-0.0538809	0.0258407
-1.15	0.0084	CHSY1	0.158415	0.00884657	0.098796	2.75e-07
-1.12	0.0348	SLC30A1	0.154185	0.00431703	0.0409246	0.0183986
-1.1	0.0394	LMNA	0.153134	0.0483967	0.0741377	0.00299712
-1.08	0.0153	RPS10	0.131336	0.00295331	0.0139133	0.340131
-1.07	0.0227	RPS11	0.131065	0.00291162	0.011281	0.427495
-1.23	0.0427	ENO1	0.126422	0.00110346	0.0647996	1.68e-07
-1.18	0.0225	SNRPG	0.102033	0.033729	-0.0139659	0.37265
-1.17	0.0232	TXLNA	0.0997558	0.000457625	-0.0119632	0.203567
-1.15	0.05	NTAN1	0.0977271	0.0082568	-0.0192855	0.113002
-1.11	0.0269	MTA2	0.0913454	0.0300516	0.0214275	0.112964
-1.18	0.0128	ERN1	0.0890842	0.0244166	0.061097	3.67e-06
-1.16	0.0051	RPL27A	0.0877048	0.0447703	0.0243624	0.0838468
-1.31	0.0002	RPL24	0.0851209	0.0187955	0.0383463	0.00109279
-1.08	0.0117	UFC1	0.0849515	0.011446	0.0042105	0.697921
-1.12	0.0464	RAE1	0.0843799	0.0386357	0.0655342	4.78e-07
-1.08	0.0434	TWF1	0.0782294	0.0125645	-0.0235622	0.0213438
-1.15	0.0255	NEK9	0.0772372	0.00595127	0.0166065	0.0690294
-1.09	0.0392	SUCO	0.0683747	0.0170618	0.00904312	0.331381
-1.14	0.0164	RPL7A	0.0654474	0.0426893	0.0208446	0.0468965
-1.1	0.0268	GAK	0.0643607	0.00632526	0.00595145	0.445193
-1.16	0.0422	BABAM1	-0.0590217	0.0373235	-0.0174897	0.0571386
-1.11	0.0424	ELP6	-0.0681039	0.0229777	-0.0252847	0.0115972
-1.18	0.0271	LYRM7	-0.068584	0.0334306	-0.0039013	0.710907
-1.15	0.0075	PHAX	-0.0709021	0.00724412	-0.0104371	0.245302
-1.14	0.0454	EPC2	-0.0712537	0.00862594	-0.0236908	0.00758679
-1.14	0.0262	MRPL22	-0.0749649	0.016015	-0.00575818	0.57965
-1.15	0.0101	DUSP12	-0.0756083	0.038658	-0.0147811	0.222425
-1.2	0.0158	FNBP4	-0.078866	0.0446237	-0.0157021	0.217008
-1.21	0.0055	TMEM258	-0.08208	0.0447783	-0.0166752	0.229896
-1.22	0.0007	TCERG1	-0.0823562	0.00909255	-0.0161535	0.125676
-1.18	0.0424	ZC3H6	-0.0828705	0.0161625	0.0529792	1.81e-06
-1.18	0.0097	NSUN3	-0.0867182	0.00747666	0.00193024	0.859914
-1.5	0.0107	NHP2L1	-0.0893842	0.00490573	-0.0204324	0.0438139
-1.18	0.0499	MCAT	-0.0901194	0.00935614	-0.0117247	0.295189
-1.17	0.0048	REXO1	-0.0938998	0.0355136	-0.0246186	0.0940305
-1.34	0.0005	TRAPPC2L	-0.096324	0.00423023	-0.0299321	0.00611468
-1.16	0.0056	ARIH2	-0.0972447	0.0022708	-0.0424718	4.76e-05
-1.16	0.0087	RAD18	-0.0993842	0.0087079	-0.0363389	0.00419493
-1.29	0.0383	ENY2	-0.101148	0.000460423	-0.00906791	0.333693
-1.12	0.0099	FBN1	-0.106644	0.0191342	-0.0285921	0.0570121
-1.12	0.0208	GLCCI1	-0.107872	0.00780259	-0.0448549	0.000819583
-1.2	0.0388	SLC25A27	-0.111487	0.0217882	0.0215272	0.162626
-1.24	0.0229	THEM6	-0.115488	0.00613676	0.00892014	0.511936
-1.2	0.0209	POU6F1	-0.115568	0.00091537	-0.0247874	0.0312806
-1.19	0.0317	ITFG2	-0.117688	0.0020758	0.00536449	0.666478
-1.11	0.0271	CAMK2G	-0.119178	0.00274769	-0.0444575	0.000586382
-1.09	0.0238	RCOR3	-0.120155	0.000614859	-0.00982418	0.384432
-1.24	0.0014	PET100	-0.130191	0.0496051	-0.0120134	0.585943
-1.14	0.02	IFT52	-0.131647	0.00255415	-0.0275747	0.043546
-1.15	0.0044	DECR2	-0.133132	0.0158899	-0.00203516	0.906968
-1.23	0.0118	GSTZ1	-0.135134	0.0275442	-0.0512723	0.00870812
-1.1	0.0382	FBXO4	-0.141482	0.0096581	-0.00797756	0.65199
-1.18	0.0434	SEMA4C	-0.155237	0.000423279	-0.011452	0.430044
-1.23	0.0061	DLX1	-0.166228	0.0324264	-0.00101506	0.967382
-1.28	0.0232	NT5M	-0.171713	0.00127587	-0.00514715	0.766169
-1.15	0.0077	FANCM	-0.17199	0.000178475	-0.044795	0.00370414
-1.15	0.0162	EYA4	-0.179009	0.0334132	-0.0875011	0.00166295
-1.25	0.0007	CIRBP	-0.187813	0.011843	-0.0444935	0.0512743
-1.14	0.0068	TESC	-0.194589	0.00278501	-0.0250989	0.225211
-1.11	0.0207	MYADML2	-0.20029	0.0404431	-0.090618	0.0034034
-1.15	0.0426	TIGD3	-0.209517	0.00262657	0.0234182	0.322901
-1.26	0.0419	MAEL	-0.231301	0.0244525	0.00881242	0.782268
-1.14	0.0176	LRRC17	-0.232366	0.0380269	-0.221576	4.73e-10
-1.22	0.0006	CDKN1C	-0.259375	0.0143353	-0.0344038	0.327235
-1.25	0.0304	SEC14L5	-0.269835	0.000148751	-0.0905888	8.33e-05
-1.09	0.0473	GABRA6	-0.270195	0.042601	0.0257126	0.585407
-1.24	0.001	IFNE	-0.28068	0.0432724	-0.0804947	0.104951
-1.19	0.0058	TIE1	-0.332828	0.000262854	-0.118961	5.69e-05
-1.11	0.0127	CASQ2	-0.362632	0.0132688	-0.220181	7.88e-06
-1.22	0.0196	CALML3	-0.372866	0.0341837	0.0912011	0.130025
-1.16	0.045	IFNA2	-0.377514	0.0320505	-0.172043	0.00471951
-1.22	0.0103	NMU	-0.48312	0.00216112	-0.14703	0.00348136

[truncated: 5 more sheets: genes_up_newborn_MET_humanASD, genes_up_newborn_MET_humanSCZ, genes_down_newborn_MET_humanSCZ, genes_up_adult_MET_human_SCZ, genes_down_adult_MET_humanSCZ]
